# Supplementary material for: Genomic footprints of dryland stress adaptation in Egyptian fat-tail sheep and their divergence from East African and western Asia cohorts
Source: Sci Rep. 2017 Dec 15;7:17647. doi: 10.1038/s41598-017-17775-3 (PMC5732286; doi:10.1038/s41598-017-17775-3)
Supplement: Supplementary file 2 — Supplementary Table S2 [file 41598_2017_17775_MOESM2_ESM.xlsx]

## Sheet: Biological-Process
Term	Overlap	P-value	Adjusted P-value	Old P-value	Old Adjusted P-value	Z-score	Combined Score	Genes
regulation of stem cell maintenance (GO:2000036)	2015-02-01	0.0059382	0.612768	0.00552175	0.516532	-2.87093	1.40609	TAL1;BMP7
granulocyte differentiation (GO:0030851)	2015-02-01	0.0059382	0.612768	0.00552175	0.516532	-2.81638	1.37937	L3MBTL3;TAL1
vitamin biosynthetic process (GO:0009110)	2017-02-01	0.00761326	0.612768	0.00688341	0.516532	-2.72438	1.33432	AKR1A1;MMACHC
microtubule cytoskeleton organization involved in mitosis (GO:1902850)	2014-02-01	0.0051728	0.612768	0.00489311	0.516532	-2.67325	1.30927	KIF3B;CHEK2
spindle assembly involved in mitosis (GO:0090307)	2017-11-02	0.00317477	0.612768	0.00322184	0.516532	-2.63533	1.29071	KIF3B;CHEK2
negative regulation of embryonic development (GO:0045992)	2024-02-01	0.0149096	0.612768	0.0126959	0.516532	-2.6157	1.28109	COL5A2;BMP7
erythrocyte maturation (GO:0043249)	2017-12-02	0.00379027	0.612768	0.00374267	0.516532	-2.59665	1.27176	L3MBTL3;TAL1
hair cell differentiation (GO:0035315)	2015-02-01	0.0059382	0.612768	0.00552175	0.516532	-2.56856	1.258	ERCC3;MYO6
benzene-containing compound metabolic process (GO:0042537)	2023-02-01	0.0137368	0.612768	0.0117696	0.516532	-2.55899	1.25331	CMPK1;CYP4B1
protein-lipid complex assembly (GO:0065005)	2018-02-01	0.00852135	0.612768	0.00761548	0.516532	-2.551	1.2494	BIN1;PLAGL2
drug metabolic process (GO:0017144)	1935-02-01	0.0304016	0.612768	0.0248245	0.516532	-2.51832	1.23339	CYP4B1;PCK1
mismatch repair (GO:0006298)	2029-02-01	0.0213832	0.612768	0.0177811	0.516532	-2.51511	1.23182	PMS1;MUTYH
7-methylguanosine mRNA capping (GO:0006370)	1931-02-01	0.024244	0.612768	0.0200187	0.516532	-2.48373	1.21645	ERCC3;POLR2D
7-methylguanosine RNA capping (GO:0009452)	1932-02-01	0.0257299	0.612768	0.0211794	0.516532	-2.45327	1.20153	ERCC3;POLR2D
RNA capping (GO:0036260)	1932-02-01	0.0257299	0.612768	0.0211794	0.516532	-2.44955	1.19971	ERCC3;POLR2D
response to electrical stimulus (GO:0051602)	2029-02-01	0.0213832	0.612768	0.0177811	0.516532	-2.44308	1.19655	MSTN;MYO6
tetrapyrrole biosynthetic process (GO:0033014)	1930-02-01	0.0227949	0.612768	0.0188858	0.516532	-2.42586	1.18811	UROD;MMACHC
mitotic spindle organization (GO:0007052)	1931-02-01	0.024244	0.612768	0.0200187	0.516532	-2.41599	1.18328	KIF3B;CHEK2
collagen fibril organization (GO:0030199)	1941-02-01	0.0406516	0.612768	0.0328117	0.516532	-2.36768	1.15962	COL3A1;COL5A2
peptide cross-linking (GO:0018149)	1931-03-01	0.00178251	0.612768	0.00144692	0.516532	-2.36535	1.15847	COL3A1;TGM6;TGM3
regulation of histone methylation (GO:0031060)	1940-02-01	0.0388634	0.612768	0.0314185	0.516532	-2.34437	1.1482	IWS1;CTCFL
skin development (GO:0043588)	1935-02-01	0.0304016	0.612768	0.0248245	0.516532	-2.32785	1.14011	COL3A1;COL5A2
pyrimidine nucleoside biosynthetic process (GO:0046134)	1935-02-01	0.0304016	0.612768	0.0248245	0.516532	-2.32616	1.13928	CMPK1;DCK
protein-lipid complex subunit organization (GO:0071825)	1933-02-01	0.0272519	0.612768	0.0223676	0.516532	-2.32532	1.13887	BIN1;PLAGL2
mRNA processing (GO:0006397)	7/397	0.0363975	0.612768	0.0176088	0.516532	-2.30574	1.12928	ERCC3;ESRP1;POLR2D;GRSF1;KIAA1429;IWS1;SNRPB
2'-deoxyribonucleotide metabolic process (GO:0009394)	1931-02-01	0.024244	0.612768	0.0200187	0.516532	-2.28615	1.11968	CMPK1;MUTYH
regulation of chromosome organization (GO:0033044)	4/172	0.0459256	0.612768	0.0293448	0.516532	-2.27841	1.1159	SENP6;TAL1;IWS1;CTCFL
deoxyribose phosphate metabolic process (GO:0019692)	1933-02-01	0.0272519	0.612768	0.0223676	0.516532	-2.2727	1.1131	CMPK1;MUTYH
regulation of pathway-restricted SMAD protein phosphorylation (GO:0060393)	1938-02-01	0.0353811	0.612768	0.0287054	0.516532	-2.26002	1.10689	PMEPA1;BMP7
water-soluble vitamin biosynthetic process (GO:0042364)	2017-08-02	0.00164129	0.612768	0.00188294	0.516532	-2.24787	1.10094	AKR1A1;MMACHC
pyrimidine-containing compound biosynthetic process (GO:0072528)	1941-02-01	0.0406516	0.612768	0.0328117	0.516532	-2.24301	1.09856	CMPK1;DCK
ncRNA metabolic process (GO:0034660)	6/332	0.0461306	0.612768	0.0246098	0.516532	-2.22882	1.09161	NOP56;OSGEPL1;NSUN4;GRSF1;INTS8;SNRPB
response to temperature stimulus (GO:0009266)	4/122	0.0153794	0.612768	0.00973942	0.516532	-2.22619	1.09032	EIF2B3;MSTN;TP53INP1;POLR2D
response to heat (GO:0009408)	1970-04-01	0.00218988	0.612768	0.00145223	0.516532	-2.22608	1.09026	EIF2B3;MSTN;POLR2D;TP53INP1
regulation of NF-kappaB import into nucleus (GO:0042345)	1939-02-01	0.0371064	0.612768	0.0300496	0.516532	-2.22295	1.08873	PRDX1;BMP7
regulation of chromatin organization (GO:1902275)	3/107	0.0513618	0.612768	0.0364422	0.516532	-2.21606	1.08536	TAL1;IWS1;CTCFL
spindle assembly (GO:0051225)	1939-02-01	0.0371064	0.612768	0.0300496	0.516532	-2.21162	1.08318	KIF3B;CHEK2
ncRNA processing (GO:0034470)	5/241	0.0407876	0.612768	0.0236234	0.516532	-2.20513	1.08	NOP56;OSGEPL1;NSUN4;GRSF1;INTS8
deoxyribonucleotide metabolic process (GO:0009262)	1936-02-01	0.0320281	0.612768	0.0260924	0.516532	-2.19489	1.07499	CMPK1;MUTYH
ovulation cycle process (GO:0022602)	1978-03-01	0.0231337	0.612768	0.016506	0.516532	-2.19185	1.0735	MSTN;SPO11;CMPK1
eye morphogenesis (GO:0048592)	1945-02-01	0.0481043	0.612768	0.0386197	0.516532	-2.18199	1.06867	COL5A2;BMP7
dendrite development (GO:0016358)	1935-02-01	0.0304016	0.612768	0.0248245	0.516532	-2.17981	1.06761	MYO6;BMP7
dicarboxylic acid metabolic process (GO:0043648)	1987-03-01	0.0306509	0.612768	0.0217853	0.516532	-2.17463	1.06507	IDH3B;CMPK1;PCK1
epidermal cell differentiation (GO:0009913)	1976-03-01	0.0216181	0.612768	0.0154435	0.516532	-2.15729	1.05657	ERCC3;MYO6;TGM3
skeletal system development (GO:0001501)	4/162	0.0382368	0.612768	0.024346	0.516532	-2.14922	1.05262	COL3A1;PRDX1;COL5A2;BMP7
response to activity (GO:0014823)	1943-02-01	0.0443192	0.612768	0.0356694	0.516532	-2.14393	1.05003	MSTN;PCK1
cellular response to amino acid stimulus (GO:0071230)	1945-02-01	0.0481043	0.612768	0.0386197	0.516532	-2.13488	1.0456	COL3A1;COL5A2
transmembrane receptor protein serine/threonine kinase signaling pathway (GO:0007178)	4/196	0.0676274	0.612768	0.0436698	0.516532	-2.1291	1.04277	COL3A1;MSTN;PMEPA1;BMP7
DNA catabolic process (GO:0006308)	3/102	0.045678	0.612768	0.0324018	0.516532	-2.12727	1.04187	ERCC3;SPO11;MUTYH
positive regulation of viral transcription (GO:0050434)	1954-02-01	0.0664757	0.612768	0.0529672	0.516532	-2.10439	1.03066	ERCC3;POLR2D
DNA repair (GO:0006281)	6/403	0.0961628	0.612768	0.0539325	0.516532	-2.09609	1.0266	ERCC3;CHEK2;POLR2D;RAD54L;PMS1;MUTYH
transcription-coupled nucleotide-excision repair (GO:0006283)	1947-02-01	0.0520027	0.612768	0.0416599	0.516532	-2.07885	1.01815	ERCC3;POLR2D
pyrimidine nucleotide metabolic process (GO:0006220)	1947-02-01	0.0520027	0.612768	0.0416599	0.516532	-2.07464	1.01609	CMPK1;DCK
determination of left/right symmetry (GO:0007368)	1950-02-01	0.0580528	0.612768	0.0463823	0.516532	-2.0205	0.98958	STIL;KIF3B
pyrimidine nucleoside metabolic process (GO:0006213)	1954-02-01	0.0664757	0.612768	0.0529672	0.516532	-1.98908	0.974191	CMPK1;DCK
monosaccharide metabolic process (GO:0005996)	4/221	0.0949322	0.612768	0.062115	0.516532	-1.96592	0.962845	POFUT1;AKR1A1;PCK1;OTOGL
determination of bilateral symmetry (GO:0009855)	1953-02-01	0.0643334	0.612768	0.0512911	0.516532	-1.96176	0.960809	STIL;KIF3B
RNA splicing (GO:0008380)	5/313	0.0987509	0.612768	0.0597749	0.516532	-1.95574	0.95786	ESRP1;POLR2D;KIAA1429;IWS1;SNRPB
specification of symmetry (GO:0009799)	1954-02-01	0.0664757	0.612768	0.0529672	0.516532	-1.95488	0.957438	STIL;KIF3B
mRNA transport (GO:0051028)	3/134	0.0874588	0.612768	0.0624376	0.516532	-1.95486	0.95743	POLR2D;RAE1;IWS1
response to hypoxia (GO:0001666)	4/241	0.119962	0.612768	0.0794073	0.516532	-1.90879	0.934867	ACAA2;ERCC3;PLOD2;BMP7
transforming growth factor beta receptor signaling pathway (GO:0007179)	3/134	0.0874588	0.612768	0.0624376	0.516532	-1.89291	0.927086	COL3A1;MSTN;PMEPA1
response to decreased oxygen levels (GO:0036293)	4/245	0.125281	0.612768	0.0831276	0.516532	-1.88492	0.923173	ACAA2;ERCC3;PLOD2;BMP7
monosaccharide biosynthetic process (GO:0046364)	1956-02-01	0.0708306	0.612768	0.0563773	0.516532	-1.88361	0.922534	AKR1A1;PCK1
nucleoside monophosphate metabolic process (GO:0009123)	6/427	0.117814	0.612768	0.0672566	0.516532	-1.85777	0.909878	ERCC3;KIF3B;CMPK1;KIF24;DCK;PMS1
meiotic nuclear division (GO:0007126)	1964-02-01	0.0891161	0.612768	0.0707419	0.516532	-1.85078	0.906452	SPO11;RAD54L
stem cell differentiation (GO:0048863)	1962-02-01	0.0844223	0.612768	0.067047	0.516532	-1.82834	0.895465	TAL1;BMP7
rhythmic process (GO:0048511)	4/252	0.134826	0.612768	0.0898422	0.516532	-1.82166	0.892191	MSTN;SPO11;DYRK1A;CMPK1
response to oxygen levels (GO:0070482)	4/259	0.144659	0.612768	0.0968113	0.516532	-1.82071	0.891727	ACAA2;ERCC3;PLOD2;BMP7
embryonic pattern specification (GO:0009880)	1958-02-01	0.0752759	0.612768	0.0598623	0.516532	-1.82001	0.891383	STIL;BMP7
establishment of RNA localization (GO:0051236)	3/153	0.117723	0.612768	0.0846776	0.516532	-1.77343	0.86857	POLR2D;RAE1;IWS1
nucleic acid transport (GO:0050657)	3/153	0.117723	0.612768	0.0846776	0.516532	-1.7708	0.867282	POLR2D;RAE1;IWS1
RNA transport (GO:0050658)	3/153	0.117723	0.612768	0.0846776	0.516532	-1.76824	0.86603	POLR2D;RAE1;IWS1
tetrapyrrole metabolic process (GO:0033013)	1959-02-01	0.0775312	0.612768	0.0616321	0.516532	-1.76174	0.862847	UROD;MMACHC
transcription elongation from RNA polymerase II promoter (GO:0006368)	1967-02-01	0.0962976	0.612768	0.0764057	0.516532	-1.75862	0.861317	ERCC3;POLR2D
cellular response to alcohol (GO:0097306)	1970-02-01	0.103638	0.612768	0.0822083	0.516532	-1.74092	0.85265	MSTN;TP53INP1
response to peptide hormone (GO:0043434)	5/364	0.156047	0.612768	0.0978203	0.516532	-1.7077	0.836379	EIF2B3;PTPRA;PIK3R3;PCK1;BMP7
tube development (GO:0035295)	3/164	0.136793	0.612768	0.098896	0.516532	-1.69857	0.831906	COL3A1;STIL;BMP7
nitrogen compound transport (GO:0071705)	6/464	0.155505	0.612768	0.0912639	0.516532	-1.6741	0.819922	POLR2D;MYO6;CDH17;RAE1;TSPAN1;IWS1
DNA modification (GO:0006304)	1972-02-01	0.108614	0.612768	0.0861501	0.516532	-1.65973	0.812886	MUTYH;CTCFL
regulation of transcription factor import into nucleus (GO:0042990)	1973-02-01	0.111126	0.612768	0.0881422	0.516532	-1.64764	0.806965	PRDX1;BMP7
transcription from RNA polymerase II promoter (GO:0006366)	6/470	0.162074	0.612768	0.0955488	0.516532	-1.6457	0.806011	ERCC3;TAL1;POLR2D;ERG;ETV6;SNRPB
regulation of translational initiation (GO:0006446)	1966-02-01	0.0938856	0.612768	0.074502	0.516532	-1.64376	0.805064	EIF2B3;POLR2D
mRNA export from nucleus (GO:0006406)	1969-02-01	0.101174	0.612768	0.0802592	0.516532	-1.63666	0.801586	POLR2D;RAE1
response to transforming growth factor beta (GO:0071559)	3/166	0.140369	0.612768	0.10158	0.516532	-1.62657	0.796645	COL3A1;MSTN;PMEPA1
cellular response to transforming growth factor beta stimulus (GO:0071560)	3/166	0.140369	0.612768	0.10158	0.516532	-1.62405	0.795407	COL3A1;MSTN;PMEPA1
regulation of viral transcription (GO:0046782)	1976-02-01	0.11875	0.612768	0.0942001	0.516532	-1.62007	0.793458	ERCC3;POLR2D
protein dephosphorylation (GO:0006470)	3/161	0.13149	0.612768	0.0949264	0.516532	-1.60704	0.787079	PDP1;PTPRQ;PTPRA
nucleotide-excision repair (GO:0006289)	1975-02-01	0.116194	0.612768	0.0921675	0.516532	-1.59529	0.781324	ERCC3;POLR2D
positive regulation of viral process (GO:0048524)	1981-02-01	0.131734	0.612768	0.104553	0.516532	-1.59451	0.780939	ERCC3;POLR2D
regulation of nucleocytoplasmic transport (GO:0046822)	3/178	0.162457	0.612768	0.118277	0.516532	-1.5909	0.779172	PRDX1;BMP7;IWS1
protein autophosphorylation (GO:0046777)	3/170	0.147615	0.612768	0.107034	0.516532	-1.58494	0.776256	MOB1B;CHEK2;DYRK1A
pyruvate metabolic process (GO:0006090)	1971-02-01	0.106118	0.612768	0.0841721	0.516532	-1.58487	0.776219	PDP1;PCK1
response to peptide (GO:1901652)	5/384	0.181607	0.612768	0.115455	0.516532	-1.57076	0.769308	EIF2B3;PTPRA;PIK3R3;PCK1;BMP7
collagen catabolic process (GO:0030574)	1974-02-01	0.113652	0.612768	0.0901481	0.516532	-1.56488	0.766428	COL3A1;COL5A2
spindle organization (GO:0007051)	1974-02-01	0.113652	0.612768	0.0901481	0.516532	-1.56172	0.764884	KIF3B;CHEK2
response to mechanical stimulus (GO:0009612)	3/176	0.158705	0.612768	0.115425	0.516532	-1.52521	0.747002	MAP3K2;COL3A1;TMC2
regulation of mitotic cell cycle (GO:0007346)	5/391	0.190905	0.612768	0.121967	0.516532	-1.51647	0.74272	ERCC3;TAL1;CHEK2;BMP7;TTC28
pattern specification process (GO:0007389)	5/385	0.182925	0.612768	0.116375	0.516532	-1.51421	0.741614	STIL;KIF3B;POFUT1;GRSF1;BMP7
regulation of fat cell differentiation (GO:0045598)	1987-02-01	0.147716	0.612768	0.117361	0.516532	-1.51183	0.740447	ASXL1;PTPRQ
locomotory behavior (GO:0007626)	3/183	0.171955	0.612768	0.12552	0.516532	-1.50237	0.735813	DMBX1;TAL1;MYO6
RNA export from nucleus (GO:0006405)	1976-02-01	0.11875	0.612768	0.0942001	0.516532	-1.49817	0.733755	POLR2D;RAE1
pyrimidine-containing compound metabolic process (GO:0072527)	1981-02-01	0.131734	0.612768	0.104553	0.516532	-1.48948	0.729501	CMPK1;DCK
nucleobase-containing compound transport (GO:0015931)	3/180	0.166237	0.612768	0.121154	0.516532	-1.48381	0.726725	POLR2D;RAE1;IWS1
protein O-linked glycosylation (GO:0006493)	1983-02-01	0.137016	0.612768	0.108778	0.516532	-1.48184	0.725761	POFUT1;POMGNT1
multicellular organismal catabolic process (GO:0044243)	1980-02-01	0.129112	0.612768	0.102458	0.516532	-1.47879	0.724264	COL3A1;COL5A2
peptidyl-serine phosphorylation (GO:0018105)	1984-02-01	0.139675	0.612768	0.110908	0.516532	-1.46587	0.717936	MKNK1;DYRK1A
response to amino acid (GO:0043200)	1986-02-01	0.145025	0.612768	0.1152	0.516532	-1.45274	0.711508	COL3A1;COL5A2
small molecule biosynthetic process (GO:0044283)	5/394	0.194941	0.613942	0.12481	0.516532	-1.45839	0.711483	ACAA2;ASNSD1;AKR1A1;PCK1;MMACHC
nucleoside monophosphate biosynthetic process (GO:0009124)	1985-02-01	0.142344	0.612768	0.113048	0.516532	-1.45262	0.711447	CMPK1;DCK
hexose metabolic process (GO:0019318)	3/187	0.179665	0.612768	0.131428	0.516532	-1.45143	0.710866	POFUT1;AKR1A1;PCK1
monocarboxylic acid catabolic process (GO:0072329)	1982-02-01	0.134369	0.612768	0.10666	0.516532	-1.45074	0.710528	FAAH;AKR1A1
DNA-templated transcription, elongation (GO:0006354)	1990-02-01	0.15585	0.612768	0.123908	0.516532	-1.4472	0.708794	ERCC3;POLR2D
myeloid leukocyte differentiation (GO:0002573)	1983-02-01	0.137016	0.612768	0.108778	0.516532	-1.44682	0.708608	L3MBTL3;TAL1
collagen metabolic process (GO:0032963)	1983-02-01	0.137016	0.612768	0.108778	0.516532	-1.44252	0.7065	COL3A1;COL5A2
positive regulation of endocytosis (GO:0045807)	1990-02-01	0.15585	0.612768	0.123908	0.516532	-1.42634	0.698579	BIN1;TSPAN1
DNA-templated transcription, termination (GO:0006353)	1986-02-01	0.145025	0.612768	0.1152	0.516532	-1.41056	0.690847	ERCC3;SNRPB
mRNA 3'-end processing (GO:0031124)	1985-02-01	0.142344	0.612768	0.113048	0.516532	-1.39966	0.68551	GRSF1;SNRPB
regulation of stem cell differentiation (GO:2000736)	1991-02-01	0.15858	0.612768	0.12611	0.516532	-1.39433	0.682899	TAL1;BMP7
regulation of histone modification (GO:0031056)	1997-02-01	0.175139	0.612768	0.139511	0.516532	-1.38756	0.679584	IWS1;CTCFL
negative regulation of neurogenesis (GO:0050768)	3/192	0.189433	0.612768	0.138949	0.516532	-1.38282	0.677263	COL3A1;RUFY3;BMP7
epithelial cell differentiation (GO:0030855)	4/303	0.212115	0.615168	0.145997	0.516532	-1.38708	0.673928	ERCC3;MYO6;BMP7;TGM3
multicellular organismal macromolecule metabolic process (GO:0044259)	1989-02-01	0.153129	0.612768	0.121716	0.516532	-1.37325	0.672573	COL3A1;COL5A2
RNA modification (GO:0009451)	1989-02-01	0.153129	0.612768	0.121716	0.516532	-1.3725	0.672206	OSGEPL1;NSUN4
protein stabilization (GO:0050821)	1991-02-01	0.15858	0.612768	0.12611	0.516532	-1.35264	0.662479	CHEK2;TSPAN1
nuclear division (GO:0000280)	4/298	0.204027	0.615168	0.139975	0.516532	-1.36182	0.661653	SPO11;RAD54L;GEM;TTC28
homeostasis of number of cells (GO:0048872)	1996-02-01	0.17236	0.612768	0.137256	0.516532	-1.34025	0.656412	PRDX1;SLC40A1
water-soluble vitamin metabolic process (GO:0006767)	1990-02-01	0.15585	0.612768	0.123908	0.516532	-1.33581	0.65424	AKR1A1;MMACHC
actin filament-based process (GO:0030029)	4/303	0.212115	0.615168	0.145997	0.516532	-1.33254	0.64743	EPB41L2;MYO6;TESK2;LURAP1
regulation of chromatin modification (GO:1903308)	2/102	0.18914	0.612768	0.150905	0.516532	-1.31868	0.645847	IWS1;CTCFL
peptidyl-serine modification (GO:0018209)	1997-02-01	0.175139	0.612768	0.139511	0.516532	-1.31841	0.645716	MKNK1;DYRK1A
cellular response to hypoxia (GO:0071456)	1999-02-01	0.18072	0.612768	0.144045	0.516532	-1.28684	0.630255	ACAA2;BMP7
organic acid catabolic process (GO:0016054)	3/200	0.205334	0.615168	0.151279	0.516532	-1.2954	0.629382	FAAH;AKR1A1;HIBCH
carboxylic acid catabolic process (GO:0046395)	3/200	0.205334	0.615168	0.151279	0.516532	-1.29283	0.628134	FAAH;AKR1A1;HIBCH
protein modification by small protein removal (GO:0070646)	1993-02-01	0.164067	0.612768	0.130541	0.516532	-1.28225	0.628005	ASXL1;SENP6
ribonucleoside monophosphate metabolic process (GO:0009161)	5/416	0.225414	0.628062	0.146585	0.516532	-1.35014	0.627974	ERCC3;KIF3B;CMPK1;KIF24;PMS1
multicellular organismal metabolic process (GO:0044236)	1994-02-01	0.166823	0.612768	0.132771	0.516532	-1.28153	0.627654	COL3A1;COL5A2
chromosome organization (GO:0051276)	3/204	0.213399	0.615168	0.157572	0.517679	-1.28905	0.626297	SPO11;RAD54L;GEM
cellular response to decreased oxygen levels (GO:0036294)	2/101	0.186327	0.612768	0.148611	0.516532	-1.26302	0.61859	ACAA2;BMP7
negative regulation of intracellular transport (GO:0032387)	2/104	0.194784	0.613942	0.155514	0.517679	-1.22721	0.598701	ACAA2;BMP7
signal transduction in response to DNA damage (GO:0042770)	2/106	0.200448	0.615168	0.16015	0.521147	-1.22351	0.594454	CHEK2;MYO6
tRNA processing (GO:0008033)	1998-02-01	0.177926	0.612768	0.141774	0.516532	-1.20899	0.592124	OSGEPL1;GRSF1
RNA 3'-end processing (GO:0031123)	2/101	0.186327	0.612768	0.148611	0.516532	-1.20836	0.591817	GRSF1;SNRPB
alcohol biosynthetic process (GO:0046165)	2/104	0.194784	0.613942	0.155514	0.517679	-1.21021	0.590406	ACAA2;PCK1
posttranscriptional regulation of gene expression (GO:0010608)	5/438	0.257204	0.628062	0.169881	0.521147	-1.26801	0.58977	EIF2B3;CHEK2;MKNK1;POLR2D;TSPAN1
cellular response to oxygen levels (GO:0071453)	2/109	0.208981	0.615168	0.167152	0.521147	-1.2126	0.589156	ACAA2;BMP7
regulation of embryonic development (GO:0045995)	2/101	0.186327	0.612768	0.148611	0.516532	-1.19715	0.586329	COL5A2;BMP7
peptidyl-tyrosine dephosphorylation (GO:0035335)	2/102	0.18914	0.612768	0.150905	0.516532	-1.19495	0.585249	PTPRQ;PTPRA
negative regulation of nervous system development (GO:0051961)	3/211	0.227671	0.628062	0.168778	0.521147	-1.24049	0.576974	COL3A1;RUFY3;BMP7
regulation of I-kappaB kinase/NF-kappaB signaling (GO:0043122)	3/213	0.231782	0.628062	0.172023	0.521147	-1.21911	0.567027	PRDX1;BMP7;LURAP1
organelle fission (GO:0048285)	4/325	0.248692	0.628062	0.17365	0.521147	-1.21748	0.566268	SPO11;RAD54L;GEM;TTC28
response to radiation (GO:0009314)	5/442	0.263101	0.628062	0.174268	0.521147	-1.21604	0.5656	COL3A1;ERCC3;CHEK2;TP53INP1;RAD54L
growth (GO:0040007)	4/329	0.255491	0.628062	0.178866	0.521147	-1.21507	0.565148	DMBX1;STIL;MSTN;BMP7
response to ethanol (GO:0045471)	2/109	0.208981	0.615168	0.167152	0.521147	-1.15671	0.561997	MSTN;TP53INP1
ATP catabolic process (GO:0006200)	4/327	0.252087	0.628062	0.176251	0.521147	-1.18763	0.552385	KIF3B;ERCC3;KIF24;PMS1
nuclear export (GO:0051168)	2/110	0.211834	0.615168	0.169497	0.521147	-1.12189	0.545082	POLR2D;RAE1
ribonucleoside monophosphate catabolic process (GO:0009158)	4/332	0.260615	0.628062	0.182812	0.521147	-1.16482	0.541778	KIF3B;ERCC3;KIF24;PMS1
purine nucleoside monophosphate catabolic process (GO:0009128)	4/333	0.262327	0.628062	0.184134	0.521147	-1.16248	0.54069	KIF3B;ERCC3;KIF24;PMS1
purine ribonucleoside monophosphate catabolic process (GO:0009169)	4/332	0.260615	0.628062	0.182812	0.521147	-1.16235	0.540629	KIF3B;ERCC3;KIF24;PMS1
neuron differentiation (GO:0030182)	3/222	0.250445	0.628062	0.186839	0.521147	-1.15305	0.536302	ERCC3;TAL1;MYO6
regulation of branching involved in prostate gland morphogenesis (GO:0060687)	2017-08-01	0.0607331	0.612768	0.0580086	0.516532	-1.08459	0.5312	BMP7
nucleoside monophosphate catabolic process (GO:0009125)	4/335	0.265759	0.628459	0.186788	0.521147	-1.14131	0.530122	KIF3B;ERCC3;KIF24;PMS1
internal protein amino acid acetylation (GO:0006475)	2/111	0.214691	0.615168	0.171849	0.521147	-1.08872	0.528965	SAP130;PCK1
DNA damage induced protein phosphorylation (GO:0006975)	2017-08-01	0.0607331	0.612768	0.0580086	0.516532	-1.06542	0.521809	CHEK2
positive regulation of astrocyte differentiation (GO:0048711)	2017-09-01	0.0680624	0.612768	0.0642447	0.516532	-1.04467	0.511649	BIN1
ossification (GO:0001503)	2/116	0.229024	0.628062	0.183686	0.521147	-1.09475	0.509185	NAB1;BMP7
response to UV (GO:0009411)	2/117	0.2319	0.628062	0.186068	0.521147	-1.09146	0.507658	ERCC3;TP53INP1
cellular response to abiotic stimulus (GO:0071214)	3/232	0.271434	0.631915	0.203679	0.531867	-1.10488	0.507141	MAP3K2;TP53INP1;MYO6
double-strand break repair (GO:0006302)	2/114	0.223282	0.627747	0.178936	0.521147	-1.0883	0.506734	CHEK2;RAD54L
positive regulation of multi-organism process (GO:0043902)	2/123	0.249193	0.628062	0.200449	0.529433	-1.08115	0.50286	ERCC3;POLR2D
embryonic organ development (GO:0048568)	2/119	0.237657	0.628062	0.190846	0.521147	-1.07843	0.501596	STIL;TAL1
negative regulation of mesenchymal cell apoptotic process (GO:2001054)	2017-11-01	0.0825507	0.612768	0.0765948	0.516532	-1.01427	0.496756	BMP7
cellular response to steroid hormone stimulus (GO:0071383)	2/123	0.249193	0.628062	0.200449	0.529433	-1.06778	0.496641	MSTN;BMP7
cell proliferation involved in kidney development (GO:0072111)	2017-11-01	0.0825507	0.612768	0.0765948	0.516532	-1.01032	0.494825	BMP7
DNA strand renaturation (GO:0000733)	2017-08-01	0.0607331	0.612768	0.0580086	0.516532	-0.998539	0.489054	RAD54L
extracellular matrix disassembly (GO:0022617)	2/116	0.229024	0.628062	0.183686	0.521147	-1.04772	0.487313	COL3A1;COL5A2
nucleoside biosynthetic process (GO:0009163)	2/119	0.237657	0.628062	0.190846	0.521147	-1.04365	0.485417	CMPK1;DCK
cell maturation (GO:0048469)	2/118	0.234777	0.628062	0.188455	0.521147	-1.03614	0.481926	L3MBTL3;TAL1
NADH metabolic process (GO:0006734)	2017-08-01	0.0607331	0.612768	0.0580086	0.516532	-0.979018	0.479492	IDH3B
glycosyl compound biosynthetic process (GO:1901659)	2/120	0.240538	0.628062	0.193241	0.523304	-1.0269	0.477626	CMPK1;DCK
striated muscle atrophy (GO:0014891)	2017-08-01	0.0607331	0.612768	0.0580086	0.516532	-0.975063	0.477556	MSTN
regulation of apoptotic process involved in morphogenesis (GO:1902337)	2017-10-01	0.0753347	0.612768	0.0704401	0.516532	-0.969818	0.474987	BMP7
rRNA processing (GO:0006364)	2/120	0.240538	0.628062	0.193241	0.523304	-1.0148	0.472002	NOP56;NSUN4
cellular response to ethanol (GO:0071361)	2017-08-01	0.0607331	0.612768	0.0580086	0.516532	-0.958626	0.469505	TP53INP1
regulation of protein complex assembly (GO:0043254)	3/244	0.296862	0.64844	0.224334	0.539275	-1.0783	0.467104	SENP6;TAL1;PMEPA1
vitamin metabolic process (GO:0006766)	2/122	0.246306	0.628062	0.198043	0.527815	-0.988026	0.459547	AKR1A1;MMACHC
protein acetylation (GO:0006473)	2/122	0.246306	0.628062	0.198043	0.527815	-0.984176	0.457757	SAP130;PCK1
negative regulation of cell development (GO:0010721)	3/239	0.286242	0.642879	0.215674	0.53504	-1.03152	0.455724	COL3A1;RUFY3;BMP7
cellular component disassembly (GO:0022411)	4/350	0.291744	0.642879	0.207078	0.531867	-1.02675	0.453618	COL3A1;COL5A2;KIF24;RAE1
adult feeding behavior (GO:0008343)	2017-10-01	0.0753347	0.612768	0.0704401	0.516532	-0.921583	0.451363	DMBX1
notochord development (GO:0030903)	2017-10-01	0.0753347	0.612768	0.0704401	0.516532	-0.917987	0.449601	STIL
mesenchymal cell proliferation (GO:0010463)	2013-01-01	0.0968153	0.612768	0.0887836	0.516532	-0.917472	0.449349	BMP7
UMP metabolic process (GO:0046049)	2017-11-01	0.0825507	0.612768	0.0765948	0.516532	-0.91574	0.448501	CMPK1
rRNA metabolic process (GO:0016072)	2/126	0.257857	0.628062	0.20769	0.531867	-0.960789	0.446879	NOP56;NSUN4
endothelium development (GO:0003158)	2017-08-01	0.0607331	0.612768	0.0580086	0.516532	-0.912375	0.446853	SLC40A1
regulation of interleukin-12 biosynthetic process (GO:0045075)	2017-09-01	0.0680624	0.612768	0.0642447	0.516532	-0.911275	0.446314	MAST2
microtubule cytoskeleton organization (GO:0000226)	3/245	0.298989	0.64844	0.226075	0.539275	-1.02901	0.445755	KIF3B;CHEK2;KIF24
response to ionizing radiation (GO:0010212)	2/127	0.260746	0.628062	0.21011	0.53504	-0.947186	0.440552	CHEK2;RAD54L
carbohydrate biosynthetic process (GO:0016051)	2/130	0.269416	0.628459	0.217387	0.53504	-0.941829	0.437465	AKR1A1;PCK1
response to insulin (GO:0032868)	3/246	0.301117	0.64844	0.227818	0.539275	-1.00243	0.434241	PTPRA;PIK3R3;PCK1
deoxyribonucleoside monophosphate metabolic process (GO:0009162)	2017-09-01	0.0680624	0.612768	0.0642447	0.516532	-0.868958	0.425589	DCK
extracellular matrix organization (GO:0030198)	4/359	0.307503	0.654168	0.219554	0.536587	-0.99811	0.423589	COL3A1;COL5A2;PLOD2;BMP7
pyrimidine-containing compound transmembrane transport (GO:0072531)	2017-08-01	0.0607331	0.612768	0.0580086	0.516532	-0.862735	0.422541	TSPAN1
cell proliferation involved in metanephros development (GO:0072203)	2017-08-01	0.0607331	0.612768	0.0580086	0.516532	-0.86133	0.421853	BMP7
regulation of peroxisome proliferator activated receptor signaling pathway (GO:0035358)	2017-11-01	0.0825507	0.612768	0.0765948	0.516532	-0.855143	0.418822	ASXL1
extracellular structure organization (GO:0043062)	4/360	0.30926	0.655084	0.220953	0.537688	-0.989972	0.418749	COL3A1;COL5A2;PLOD2;BMP7
skeletal muscle tissue regeneration (GO:0043403)	2017-11-01	0.0825507	0.612768	0.0765948	0.516532	-0.854852	0.41868	MSTN
mesenchyme morphogenesis (GO:0072132)	2017-12-01	0.0897108	0.612768	0.0827092	0.516532	-0.85301	0.417778	BMP7
pyrimidine-containing compound salvage (GO:0008655)	2017-10-01	0.0753347	0.612768	0.0704401	0.516532	-0.851005	0.416796	DCK
base-excision repair, AP site formation (GO:0006285)	2017-08-01	0.0607331	0.612768	0.0580086	0.516532	-0.844329	0.413526	MUTYH
negative regulation of striated muscle cell apoptotic process (GO:0010664)	2017-12-01	0.0897108	0.612768	0.0827092	0.516532	-0.843434	0.413088	BMP7
monocarboxylic acid metabolic process (GO:0032787)	5/473	0.309747	0.655084	0.209681	0.53504	-0.975904	0.412799	PDP1;FAAH;ACAA2;AKR1A1;PCK1
mesonephros development (GO:0001823)	2017-12-01	0.0897108	0.612768	0.0827092	0.516532	-0.842151	0.412459	BMP7
potassium ion transmembrane transport (GO:0071805)	2/129	0.266526	0.628459	0.214959	0.53504	-0.887634	0.412292	KCNJ6;KCNJ15
cellular potassium ion transport (GO:0071804)	2/129	0.266526	0.628459	0.214959	0.53504	-0.885124	0.411126	KCNJ6;KCNJ15
cellular response to dexamethasone stimulus (GO:0071549)	2015-01-01	0.110859	0.612768	0.100813	0.516532	-0.836823	0.40985	MSTN
positive regulation of heterotypic cell-cell adhesion (GO:0034116)	2017-08-01	0.0607331	0.612768	0.0580086	0.516532	-0.831439	0.407213	BMP7
regulation of cell cycle process (GO:0010564)	5/481	0.321992	0.658672	0.219189	0.536587	-0.974207	0.406761	SENP6;ERCC3;BIN1;CHEK2;BMP7
negative regulation of muscle hypertrophy (GO:0014741)	2017-10-01	0.0753347	0.612768	0.0704401	0.516532	-0.828411	0.40573	MSTN
regulation of glomerulus development (GO:0090192)	2017-12-01	0.0897108	0.612768	0.0827092	0.516532	-0.825069	0.404093	BMP7
neuron projection guidance (GO:0097485)	4/367	0.321587	0.658672	0.230814	0.539275	-0.963188	0.40216	COL3A1;PTPRA;COL5A2;BMP7
axon guidance (GO:0007411)	4/367	0.321587	0.658672	0.230814	0.539275	-0.960649	0.4011	COL3A1;PTPRA;COL5A2;BMP7
regulation of cell proliferation involved in kidney development (GO:1901722)	2017-10-01	0.0753347	0.612768	0.0704401	0.516532	-0.81471	0.39902	BMP7
L-ascorbic acid metabolic process (GO:0019852)	2017-11-01	0.0825507	0.612768	0.0765948	0.516532	-0.814278	0.398808	AKR1A1
skeletal muscle adaptation (GO:0043501)	2017-09-01	0.0680624	0.612768	0.0642447	0.516532	-0.811746	0.397568	MSTN
regulation of RNA export from nucleus (GO:0046831)	2017-10-01	0.0753347	0.612768	0.0704401	0.516532	-0.811509	0.397452	IWS1
negative regulation of skeletal muscle tissue development (GO:0048642)	2017-11-01	0.0825507	0.612768	0.0765948	0.516532	-0.810515	0.396965	MSTN
leukocyte aggregation (GO:0070486)	2017-09-01	0.0680624	0.612768	0.0642447	0.516532	-0.809871	0.39665	BMP7
positive regulation of type I interferon-mediated signaling pathway (GO:0060340)	2017-08-01	0.0607331	0.612768	0.0580086	0.516532	-0.809541	0.396488	ZBP1
monoubiquitinated protein deubiquitination (GO:0035520)	2017-08-01	0.0607331	0.612768	0.0580086	0.516532	-0.809387	0.396413	ASXL1
pyrimidine ribonucleoside monophosphate metabolic process (GO:0009173)	2017-11-01	0.0825507	0.612768	0.0765948	0.516532	-0.809332	0.396386	CMPK1
cellular response to superoxide (GO:0071451)	2017-12-01	0.0897108	0.612768	0.0827092	0.516532	-0.808478	0.395968	PRDX1
regulation of translation (GO:0006417)	3/264	0.339493	0.658811	0.2596	0.549029	-0.946143	0.394843	EIF2B3;MKNK1;POLR2D
vitamin transmembrane transport (GO:0035461)	2017-08-01	0.0607331	0.612768	0.0580086	0.516532	-0.80311	0.393338	TSPAN1
valine metabolic process (GO:0006573)	2017-08-01	0.0607331	0.612768	0.0580086	0.516532	-0.801792	0.392693	HIBCH
regulation of protein stability (GO:0031647)	2/138	0.292515	0.642879	0.236895	0.540425	-0.886376	0.3916	CHEK2;TSPAN1
embryonic skeletal joint morphogenesis (GO:0060272)	2013-01-01	0.0968153	0.612768	0.0887836	0.516532	-0.79562	0.38967	BMP7
mesodermal cell differentiation (GO:0048333)	2014-01-01	0.103865	0.612768	0.0948181	0.516532	-0.791756	0.387777	TAL1
auditory receptor cell differentiation (GO:0042491)	2017-09-01	0.0680624	0.612768	0.0642447	0.516532	-0.78845	0.386158	MYO6
ribonucleoprotein complex assembly (GO:0022618)	2/138	0.292515	0.642879	0.236895	0.540425	-0.871917	0.385212	POLR2D;SNRPB
negative regulation of kidney development (GO:0090185)	2016-01-01	0.1178	0.612768	0.106769	0.516532	-0.783261	0.383617	BMP7
regulation of protein import into nucleus (GO:0042306)	2/143	0.30691	0.654168	0.24914	0.54755	-0.896003	0.380256	PRDX1;BMP7
actin cytoskeleton organization (GO:0030036)	3/253	0.316031	0.658672	0.240092	0.542857	-0.909751	0.379849	EPB41L2;TESK2;LURAP1
cellular response to electrical stimulus (GO:0071257)	2017-11-01	0.0825507	0.612768	0.0765948	0.516532	-0.77462	0.379385	MYO6
ATP metabolic process (GO:0046034)	4/377	0.339258	0.658811	0.245089	0.547448	-0.904508	0.377468	ERCC3;KIF3B;KIF24;PMS1
neuron projection development (GO:0031175)	2/137	0.289631	0.642879	0.23445	0.540425	-0.854013	0.377302	MYO6;BMP7
negative regulation of pathway-restricted SMAD protein phosphorylation (GO:0060394)	2017-11-01	0.0825507	0.612768	0.0765948	0.516532	-0.770003	0.377123	PMEPA1
regulation of heterotypic cell-cell adhesion (GO:0034114)	2015-01-01	0.110859	0.612768	0.100813	0.516532	-0.76803	0.376157	BMP7
DNA topological change (GO:0006265)	2017-09-01	0.0680624	0.612768	0.0642447	0.516532	-0.765048	0.374697	ERCC3
epithelium development (GO:0060429)	3/256	0.32243	0.658672	0.245388	0.547448	-0.896412	0.374279	STIL;SLC40A1;BMP7
regulation of nuclear cell cycle DNA replication (GO:0033262)	2017-11-01	0.0825507	0.612768	0.0765948	0.516532	-0.758619	0.371548	CHEK2
UV protection (GO:0009650)	2017-12-01	0.0897108	0.612768	0.0827092	0.516532	-0.749554	0.367108	ERCC3
small molecule catabolic process (GO:0044282)	3/261	0.333096	0.658811	0.254256	0.549029	-0.877676	0.36627	FAAH;AKR1A1;HIBCH
protein glycosylation (GO:0006486)	3/264	0.339493	0.658811	0.2596	0.549029	-0.873809	0.364656	POFUT1;UGGT1;POMGNT1
macromolecule glycosylation (GO:0043413)	3/264	0.339493	0.658811	0.2596	0.549029	-0.871362	0.363635	POFUT1;UGGT1;POMGNT1
negative regulation of NF-kappaB import into nucleus (GO:0042347)	2014-01-01	0.103865	0.612768	0.0948181	0.516532	-0.741703	0.363263	BMP7
fibril organization (GO:0097435)	2014-01-01	0.103865	0.612768	0.0948181	0.516532	-0.736157	0.360547	COL3A1
cellular response to acid chemical (GO:0071229)	2/147	0.318387	0.658672	0.258953	0.549029	-0.86335	0.360475	COL3A1;COL5A2
positive regulation of Rho protein signal transduction (GO:0035025)	2017-11-01	0.0825507	0.612768	0.0765948	0.516532	-0.735005	0.359983	COL3A1
tricarboxylic acid metabolic process (GO:0072350)	2014-01-01	0.103865	0.612768	0.0948181	0.516532	-0.72765	0.35638	IDH3B
rRNA methylation (GO:0031167)	2017-09-01	0.0680624	0.612768	0.0642447	0.516532	-0.724735	0.354953	NSUN4
microtubule depolymerization (GO:0007019)	2017-08-01	0.0607331	0.612768	0.0580086	0.516532	-0.718095	0.351701	KIF24
regulation of acetyl-CoA biosynthetic process from pyruvate (GO:0010510)	2017-12-01	0.0897108	0.612768	0.0827092	0.516532	-0.717678	0.351497	PDP1
response to hydroperoxide (GO:0033194)	2017-12-01	0.0897108	0.612768	0.0827092	0.516532	-0.716265	0.350804	TP53INP1
macrophage differentiation (GO:0030225)	2015-01-01	0.110859	0.612768	0.100813	0.516532	-0.713259	0.349332	L3MBTL3
branching involved in salivary gland morphogenesis (GO:0060445)	2017-12-01	0.0897108	0.612768	0.0827092	0.516532	-0.71036	0.347912	BMP7
ribonucleoprotein complex subunit organization (GO:0071826)	2/145	0.312653	0.656189	0.254045	0.549029	-0.825466	0.347774	POLR2D;SNRPB
regulation of mesenchymal cell apoptotic process (GO:2001053)	2014-01-01	0.103865	0.612768	0.0948181	0.516532	-0.707611	0.346566	BMP7
exogenous drug catabolic process (GO:0042738)	2017-10-01	0.0753347	0.612768	0.0704401	0.516532	-0.707499	0.346511	CYP4B1
regulation of intracellular transport (GO:0032386)	4/394	0.369366	0.675401	0.269795	0.552729	-0.882285	0.346252	ACAA2;PRDX1;BMP7;IWS1
positive regulation of protein deacetylation (GO:0090312)	2017-01-01	0.124687	0.612768	0.112685	0.516532	-0.706137	0.345844	DYRK1A
hematopoietic stem cell differentiation (GO:0060218)	2017-12-01	0.0897108	0.612768	0.0827092	0.516532	-0.705381	0.345474	TAL1
insulin receptor signaling pathway (GO:0008286)	2/148	0.321249	0.658672	0.261407	0.550872	-0.827118	0.345347	PTPRA;PIK3R3
pyrimidine ribonucleoside monophosphate biosynthetic process (GO:0009174)	2017-11-01	0.0825507	0.612768	0.0765948	0.516532	-0.702862	0.34424	CMPK1
response to dexamethasone (GO:0071548)	2016-01-01	0.1178	0.612768	0.106769	0.516532	-0.697798	0.34176	MSTN
cellular response to oxidative stress (GO:0034599)	2/148	0.321249	0.658672	0.261407	0.550872	-0.81699	0.341118	PRDX1;TP53INP1
anterior/posterior pattern specification (GO:0009952)	2/150	0.326966	0.658811	0.266317	0.55159	-0.816506	0.340743	POFUT1;GRSF1
negative regulation of neuron differentiation (GO:0045665)	2/147	0.318387	0.658672	0.258953	0.549029	-0.815983	0.340697	RUFY3;BMP7
regulation of acyl-CoA biosynthetic process (GO:0050812)	2013-01-01	0.0968153	0.612768	0.0887836	0.516532	-0.692526	0.339178	PDP1
rRNA modification (GO:0000154)	2017-10-01	0.0753347	0.612768	0.0704401	0.516532	-0.692285	0.33906	NSUN4
regulation of coenzyme metabolic process (GO:0051196)	2014-01-01	0.103865	0.612768	0.0948181	0.516532	-0.691506	0.338678	PDP1
tRNA metabolic process (GO:0006399)	2/146	0.315521	0.658672	0.256499	0.549029	-0.808863	0.337725	OSGEPL1;GRSF1
definitive hemopoiesis (GO:0060216)	2014-01-01	0.103865	0.612768	0.0948181	0.516532	-0.688716	0.337312	TAL1
nucleoside salvage (GO:0043174)	2015-01-01	0.110859	0.612768	0.100813	0.516532	-0.6864	0.336177	DCK
regulation of viral process (GO:0050792)	2/152	0.33267	0.658811	0.271227	0.553735	-0.80532	0.336075	ERCC3;POLR2D
response to acid chemical (GO:0001101)	3/275	0.36291	0.675401	0.279317	0.555742	-0.855114	0.335589	ASXL1;COL3A1;COL5A2
extracellular fibril organization (GO:0043206)	2017-12-01	0.0897108	0.612768	0.0827092	0.516532	-0.681823	0.333936	COL3A1
aldehyde catabolic process (GO:0046185)	2017-10-01	0.0753347	0.612768	0.0704401	0.516532	-0.678759	0.332435	AKR1A1
regulation of superoxide metabolic process (GO:0090322)	2016-01-01	0.1178	0.612768	0.106769	0.516532	-0.677324	0.331732	BMP7
regulation of translation in response to stress (GO:0043555)	2017-11-01	0.0825507	0.612768	0.0765948	0.516532	-0.674158	0.330182	EIF2B3
organelle assembly (GO:0070925)	3/278	0.369278	0.675401	0.284723	0.556224	-0.839205	0.329345	KIF3B;CHEK2;KIF24
microtubule polymerization or depolymerization (GO:0031109)	2014-01-01	0.103865	0.612768	0.0948181	0.516532	-0.671726	0.328991	KIF24
purine deoxyribonucleotide catabolic process (GO:0009155)	2017-09-01	0.0680624	0.612768	0.0642447	0.516532	-0.671094	0.328681	MUTYH
negative regulation of DNA damage response, signal transduction by p53 class mediator (GO:0043518)	2013-01-01	0.0968153	0.612768	0.0887836	0.516532	-0.67014	0.328214	DYRK1A
glucose metabolic process (GO:0006006)	2/149	0.324109	0.658672	0.263862	0.55159	-0.784976	0.327751	AKR1A1;PCK1
response to alcohol (GO:0097305)	3/274	0.360785	0.674611	0.277518	0.554235	-0.83	0.326703	MSTN;TP53INP1;BMP7
regulation of nucleobase-containing compound transport (GO:0032239)	2017-12-01	0.0897108	0.612768	0.0827092	0.516532	-0.664573	0.325487	IWS1
regulation of organ morphogenesis (GO:2000027)	2/150	0.326966	0.658811	0.266317	0.55159	-0.76811	0.320546	BMP7;LIMS2
positive regulation of peptidyl-threonine phosphorylation (GO:0010800)	2017-01-01	0.124687	0.612768	0.112685	0.516532	-0.652272	0.319463	BMP7
protoporphyrinogen IX biosynthetic process (GO:0006782)	2017-09-01	0.0680624	0.612768	0.0642447	0.516532	-0.650817	0.31875	UROD
glycosylation (GO:0070085)	3/273	0.35866	0.674611	0.27572	0.554235	-0.809625	0.318683	POFUT1;UGGT1;POMGNT1
nucleoside diphosphate biosynthetic process (GO:0009133)	2017-10-01	0.0753347	0.612768	0.0704401	0.516532	-0.647159	0.316958	CMPK1
regulation of protein localization to nucleus (GO:1900180)	2/156	0.344036	0.662276	0.281044	0.555742	-0.769102	0.316926	PRDX1;BMP7
replicative senescence (GO:0090399)	2017-11-01	0.0825507	0.612768	0.0765948	0.516532	-0.645564	0.316177	CHEK2
developmental maturation (GO:0021700)	2/154	0.33836	0.658811	0.276136	0.554235	-0.747546	0.311965	L3MBTL3;TAL1
oxaloacetate metabolic process (GO:0006107)	2017-11-01	0.0825507	0.612768	0.0765948	0.516532	-0.635933	0.31146	PCK1
regulation of cofactor metabolic process (GO:0051193)	2014-01-01	0.103865	0.612768	0.0948181	0.516532	-0.634479	0.310748	PDP1
peptidyl-tyrosine phosphorylation (GO:0018108)	2/152	0.33267	0.658811	0.271227	0.553735	-0.742874	0.310015	DYRK1A;TESK2
myeloid cell differentiation (GO:0030099)	2/154	0.33836	0.658811	0.276136	0.554235	-0.742753	0.309964	L3MBTL3;TAL1
removal of superoxide radicals (GO:0019430)	2017-12-01	0.0897108	0.612768	0.0827092	0.516532	-0.632232	0.309648	PRDX1
detection of mechanical stimulus involved in sensory perception of sound (GO:0050910)	2015-01-01	0.110859	0.612768	0.100813	0.516532	-0.630139	0.308622	TMC2
UMP biosynthetic process (GO:0006222)	2017-11-01	0.0825507	0.612768	0.0765948	0.516532	-0.629705	0.30841	CMPK1
peptidyl-tyrosine modification (GO:0018212)	2/154	0.33836	0.658811	0.276136	0.554235	-0.738042	0.307998	DYRK1A;TESK2
adenosine metabolic process (GO:0046085)	2013-01-01	0.0968153	0.612768	0.0887836	0.516532	-0.628475	0.307808	OSGEPL1
positive regulation of translational initiation (GO:0045948)	2013-01-01	0.0968153	0.612768	0.0887836	0.516532	-0.627129	0.307148	POLR2D
pyrimidine nucleoside salvage (GO:0043097)	2017-10-01	0.0753347	0.612768	0.0704401	0.516532	-0.625402	0.306303	DCK
muscle atrophy (GO:0014889)	2017-09-01	0.0680624	0.612768	0.0642447	0.516532	-0.625165	0.306186	MSTN
pyrimidine nucleoside monophosphate biosynthetic process (GO:0009130)	2013-01-01	0.0968153	0.612768	0.0887836	0.516532	-0.623047	0.305149	CMPK1
myeloid cell homeostasis (GO:0002262)	2019-01-01	0.1383	0.612768	0.124403	0.516532	-0.622676	0.304967	PRDX1
dephosphorylation (GO:0016311)	3/278	0.369278	0.675401	0.284723	0.556224	-0.771489	0.30277	PDP1;PTPRQ;PTPRA
protein acylation (GO:0043543)	2/154	0.33836	0.658811	0.276136	0.554235	-0.725332	0.302694	SAP130;PCK1
regulation of integrin-mediated signaling pathway (GO:2001044)	2017-11-01	0.0825507	0.612768	0.0765948	0.516532	-0.613755	0.300598	LIMS2
deoxyribose phosphate biosynthetic process (GO:0046385)	2017-09-01	0.0680624	0.612768	0.0642447	0.516532	-0.613018	0.300237	CMPK1
snRNA processing (GO:0016180)	2014-01-01	0.103865	0.612768	0.0948181	0.516532	-0.61051	0.299009	INTS8
potassium ion transport (GO:0006813)	2/151	0.32982	0.658811	0.268772	0.55159	-0.713761	0.297866	KCNJ6;KCNJ15
cell cycle checkpoint (GO:0000075)	2/156	0.344036	0.662276	0.281044	0.555742	-0.717891	0.295824	CCNE2;CHEK2
embryonic camera-type eye morphogenesis (GO:0048596)	2015-01-01	0.110859	0.612768	0.100813	0.516532	-0.60167	0.294679	BMP7
purine ribonucleoside monophosphate metabolic process (GO:0009167)	4/402	0.383521	0.675401	0.281581	0.555742	-0.746705	0.293044	ERCC3;KIF3B;KIF24;PMS1
inner ear receptor cell differentiation (GO:0060113)	2015-01-01	0.110859	0.612768	0.100813	0.516532	-0.59827	0.293014	MYO6
regulation of cellular response to stress (GO:0080135)	4/404	0.387055	0.676485	0.284541	0.556224	-0.749662	0.293002	MAP3K2;PRDX1;DYRK1A;BMP7
cellular response to oxygen radical (GO:0071450)	2017-12-01	0.0897108	0.612768	0.0827092	0.516532	-0.591824	0.289857	PRDX1
pyrimidine nucleoside monophosphate metabolic process (GO:0009129)	2014-01-01	0.103865	0.612768	0.0948181	0.516532	-0.590596	0.289255	CMPK1
protoporphyrinogen IX metabolic process (GO:0046501)	2017-11-01	0.0825507	0.612768	0.0765948	0.516532	-0.583473	0.285767	UROD
peptidyl-threonine dephosphorylation (GO:0035970)	2017-09-01	0.0680624	0.612768	0.0642447	0.516532	-0.583364	0.285713	PDP1
purine nucleoside monophosphate metabolic process (GO:0009126)	4/403	0.385288	0.675401	0.28306	0.555742	-0.727802	0.285625	ERCC3;KIF3B;KIF24;PMS1
cellular response to organonitrogen compound (GO:0071417)	4/411	0.399404	0.684859	0.294938	0.567707	-0.754517	0.285617	COL3A1;PTPRA;COL5A2;PIK3R3
megakaryocyte development (GO:0035855)	2014-01-01	0.103865	0.612768	0.0948181	0.516532	-0.582911	0.285492	TAL1
deoxyribonucleotide biosynthetic process (GO:0009263)	2017-12-01	0.0897108	0.612768	0.0827092	0.516532	-0.578949	0.283551	CMPK1
regulation of protein targeting (GO:1903533)	2/167	0.374955	0.675401	0.307979	0.570922	-0.719639	0.282421	PRDX1;BMP7
response to muscle activity (GO:0014850)	2013-01-01	0.0968153	0.612768	0.0887836	0.516532	-0.575287	0.281758	MSTN
drug catabolic process (GO:0042737)	2013-01-01	0.0968153	0.612768	0.0887836	0.516532	-0.573386	0.280827	CYP4B1
regulation of gene expression by genetic imprinting (GO:0006349)	2019-01-01	0.1383	0.612768	0.124403	0.516532	-0.572383	0.280336	CTCFL
regulation of striated muscle cell apoptotic process (GO:0010662)	2017-01-01	0.124687	0.612768	0.112685	0.516532	-0.57085	0.279585	BMP7
negative regulation of muscle cell apoptotic process (GO:0010656)	2024-01-01	0.17142	0.612768	0.15303	0.516532	-0.570679	0.279501	BMP7
iron-sulfur cluster assembly (GO:0016226)	2015-01-01	0.110859	0.612768	0.100813	0.516532	-0.569193	0.278773	HSCB
embryonic morphogenesis (GO:0048598)	4/403	0.385288	0.675401	0.28306	0.555742	-0.710167	0.278704	STIL;MYO6;GRSF1;BMP7
negative regulation of DNA-dependent DNA replication (GO:2000104)	2014-01-01	0.103865	0.612768	0.0948181	0.516532	-0.568568	0.278467	CHEK2
cellular response to organic cyclic compound (GO:0071407)	3/291	0.396729	0.684859	0.30824	0.570922	-0.73192	0.277063	MSTN;RAE1;BMP7
snRNA metabolic process (GO:0016073)	2015-01-01	0.110859	0.612768	0.100813	0.516532	-0.561748	0.275126	INTS8
regulation of histone H3-K4 methylation (GO:0051569)	2020-01-01	0.145028	0.612768	0.130204	0.516532	-0.558021	0.273301	CTCFL
mesenchymal cell differentiation (GO:0048762)	2023-01-01	0.164899	0.612768	0.14738	0.516532	-0.556905	0.272755	BMP7
cell junction assembly (GO:0034329)	2/160	0.355341	0.673081	0.290853	0.564456	-0.685124	0.271234	TESK2;LIMS2
purine deoxyribonucleotide metabolic process (GO:0009151)	2016-01-01	0.1178	0.612768	0.106769	0.516532	-0.553765	0.271217	MUTYH
natural killer cell mediated cytotoxicity (GO:0042267)	2015-01-01	0.110859	0.612768	0.100813	0.516532	-0.553147	0.270914	PRDX1
phosphatidylinositol-3-phosphate biosynthetic process (GO:0036092)	2015-01-01	0.110859	0.612768	0.100813	0.516532	-0.552229	0.270464	PIK3R3
positive regulation of apoptotic signaling pathway (GO:2001235)	2/168	0.377738	0.675401	0.31042	0.571456	-0.688346	0.270141	TP53INP1;PLAGL2
deoxyribonucleoside diphosphate metabolic process (GO:0009186)	2017-09-01	0.0680624	0.612768	0.0642447	0.516532	-0.550779	0.269755	CMPK1
2'-deoxyribonucleotide biosynthetic process (GO:0009265)	2017-09-01	0.0680624	0.612768	0.0642447	0.516532	-0.549255	0.269008	CMPK1
2-oxoglutarate metabolic process (GO:0006103)	2016-01-01	0.1178	0.612768	0.106769	0.516532	-0.548029	0.268408	IDH3B
response to gravity (GO:0009629)	2017-09-01	0.0680624	0.612768	0.0642447	0.516532	-0.543518	0.266198	MSTN
synapsis (GO:0007129)	2017-12-01	0.0897108	0.612768	0.0827092	0.516532	-0.542451	0.265676	SPO11
fucose metabolic process (GO:0006004)	2016-01-01	0.1178	0.612768	0.106769	0.516532	-0.538937	0.263955	POFUT1
developmental growth (GO:0048589)	2/163	0.363775	0.675401	0.2982	0.569573	-0.670814	0.26326	DMBX1;MSTN
response to estrogen (GO:0043627)	2/166	0.372168	0.675401	0.305536	0.570254	-0.670783	0.263248	MSTN;BMP7
cell-cell junction organization (GO:0045216)	2/161	0.358157	0.674611	0.293303	0.565484	-0.668372	0.263084	TESK2;LIMS2
phospholipid scrambling (GO:0017121)	2017-10-01	0.0753347	0.612768	0.0704401	0.516532	-0.53617	0.262599	PLSCR4
negative regulation of neural precursor cell proliferation (GO:2000178)	2019-01-01	0.1383	0.612768	0.124403	0.516532	-0.533859	0.261467	LIMS2
regulation of endocytosis (GO:0030100)	2/165	0.369375	0.675401	0.303092	0.570254	-0.665759	0.261276	BIN1;TSPAN1
response to superoxide (GO:0000303)	2015-01-01	0.110859	0.612768	0.100813	0.516532	-0.532206	0.260658	PRDX1
spinal cord association neuron differentiation (GO:0021527)	2014-01-01	0.103865	0.612768	0.0948181	0.516532	-0.531148	0.26014	TAL1
response to oxidative stress (GO:0006979)	3/290	0.394627	0.683676	0.306427	0.570254	-0.682378	0.259489	ERCC3;PRDX1;TP53INP1
macromolecule methylation (GO:0043414)	2/169	0.380516	0.675401	0.312859	0.572719	-0.660028	0.259027	NSUN4;CTCFL
male meiosis I (GO:0007141)	2017-01-01	0.124687	0.612768	0.112685	0.516532	-0.527676	0.258439	SPO11
natural killer cell mediated immunity (GO:0002228)	2015-01-01	0.110859	0.612768	0.100813	0.516532	-0.525615	0.25743	PRDX1
cortical cytoskeleton organization (GO:0030865)	2021-01-01	0.151703	0.612768	0.135967	0.516532	-0.525216	0.257234	EPB41L2
platelet formation (GO:0030220)	2019-01-01	0.1383	0.612768	0.124403	0.516532	-0.524571	0.256919	TAL1
positive regulation of erythrocyte differentiation (GO:0045648)	2021-01-01	0.151703	0.612768	0.135967	0.516532	-0.523998	0.256638	TAL1
histone modification (GO:0016570)	3/293	0.400926	0.68647	0.311867	0.572242	-0.682108	0.256604	ASXL1;SAP130;CTCFL
vesicle transport along microtubule (GO:0047496)	2018-01-01	0.13152	0.612768	0.118563	0.516532	-0.523049	0.256173	KIF3B
heart development (GO:0007507)	2/167	0.374955	0.675401	0.307979	0.570922	-0.651895	0.255836	COL3A1;POFUT1
SMAD protein signal transduction (GO:0060395)	2016-01-01	0.1178	0.612768	0.106769	0.516532	-0.519763	0.254564	BMP7
negative regulation of cell migration (GO:0030336)	2/166	0.372168	0.675401	0.305536	0.570254	-0.648426	0.254474	COL3A1;TP53INP1
organic hydroxy compound biosynthetic process (GO:1901617)	2/166	0.372168	0.675401	0.305536	0.570254	-0.648027	0.254317	ACAA2;PCK1
metallo-sulfur cluster assembly (GO:0031163)	2015-01-01	0.110859	0.612768	0.100813	0.516532	-0.51698	0.253201	HSCB
ribonucleoside diphosphate metabolic process (GO:0009185)	2017-01-01	0.124687	0.612768	0.112685	0.516532	-0.511477	0.250505	CMPK1
covalent chromatin modification (GO:0016569)	3/296	0.407208	0.688855	0.317311	0.573897	-0.66821	0.249058	ASXL1;SAP130;CTCFL
azole transport (GO:0045117)	2017-01-01	0.124687	0.612768	0.112685	0.516532	-0.50604	0.247843	TSPAN1
response to vitamin D (GO:0033280)	2021-01-01	0.151703	0.612768	0.135967	0.516532	-0.50527	0.247466	BMP7
response to salt stress (GO:0009651)	2025-01-01	0.177891	0.612768	0.158644	0.517679	-0.504069	0.246877	MKNK1
deoxyribonucleotide catabolic process (GO:0009264)	2018-01-01	0.13152	0.612768	0.118563	0.516532	-0.503609	0.246652	MUTYH
negative regulation of translational initiation (GO:0045947)	2018-01-01	0.13152	0.612768	0.118563	0.516532	-0.502816	0.246264	EIF2B3
regulation of sulfur metabolic process (GO:0042762)	2017-01-01	0.124687	0.612768	0.112685	0.516532	-0.501095	0.245421	PDP1
regulation of mitochondrial membrane permeability involved in apoptotic process (GO:1902108)	2016-01-01	0.1178	0.612768	0.106769	0.516532	-0.500744	0.245249	ACAA2
reflex (GO:0060004)	2019-01-01	0.1383	0.612768	0.124403	0.516532	-0.500707	0.245231	TMC2
pentose metabolic process (GO:0019321)	2014-01-01	0.103865	0.612768	0.0948181	0.516532	-0.497033	0.243431	OTOGL
negative regulation of cell motility (GO:2000146)	2/170	0.383289	0.675401	0.315297	0.572719	-0.618375	0.242681	COL3A1;TP53INP1
embryonic hemopoiesis (GO:0035162)	2024-01-01	0.17142	0.612768	0.15303	0.516532	-0.493224	0.241566	TAL1
regulation of stress-activated MAPK cascade (GO:0032872)	2/170	0.383289	0.675401	0.315297	0.572719	-0.615119	0.241403	MAP3K2;PRDX1
establishment of organelle localization (GO:0051656)	2/168	0.377738	0.675401	0.31042	0.571456	-0.597501	0.234488	KIF3B;GEM
uronic acid metabolic process (GO:0006063)	2018-01-01	0.13152	0.612768	0.118563	0.516532	-0.474104	0.232201	AKR1A1
regulation of stress-activated protein kinase signaling cascade (GO:0070302)	2/171	0.386056	0.675742	0.317733	0.573897	-0.591244	0.231735	MAP3K2;PRDX1
mitochondrial respiratory chain complex I biogenesis (GO:0097031)	2016-01-01	0.1178	0.612768	0.106769	0.516532	-0.468441	0.229428	NDUFAF6
fucosylation (GO:0036065)	2016-01-01	0.1178	0.612768	0.106769	0.516532	-0.467445	0.22894	POFUT1
purine-containing compound salvage (GO:0043101)	2016-01-01	0.1178	0.612768	0.106769	0.516532	-0.467316	0.228877	DCK
pyrimidine deoxyribonucleotide metabolic process (GO:0009219)	2015-01-01	0.110859	0.612768	0.100813	0.516532	-0.46652	0.228487	CMPK1
cellular response to ketone (GO:1901655)	2029-01-01	0.203276	0.615168	0.180731	0.521147	-0.469469	0.228096	MSTN
regulation of symbiosis, encompassing mutualism through parasitism (GO:0043903)	2/174	0.394326	0.683676	0.325029	0.581007	-0.598748	0.227687	ERCC3;POLR2D
nucleobase-containing small molecule interconversion (GO:0015949)	2018-01-01	0.13152	0.612768	0.118563	0.516532	-0.463809	0.227159	CMPK1
ubiquitin-dependent protein catabolic process via the multivesicular body sorting pathway (GO:0043162)	2015-01-01	0.110859	0.612768	0.100813	0.516532	-0.463768	0.227139	UBAP1
deoxyribose phosphate catabolic process (GO:0046386)	2019-01-01	0.1383	0.612768	0.124403	0.516532	-0.460983	0.225775	MUTYH
response to oxygen radical (GO:0000305)	2016-01-01	0.1178	0.612768	0.106769	0.516532	-0.457156	0.223901	PRDX1
glucuronate metabolic process (GO:0019585)	2018-01-01	0.13152	0.612768	0.118563	0.516532	-0.456255	0.22346	AKR1A1
nucleoside diphosphate phosphorylation (GO:0006165)	2021-01-01	0.151703	0.612768	0.135967	0.516532	-0.454679	0.222688	CMPK1
morphogenesis of an epithelium (GO:0002009)	3/296	0.407208	0.688855	0.317311	0.573897	-0.596857	0.222463	STIL;GRSF1;BMP7
polyol biosynthetic process (GO:0046173)	2024-01-01	0.17142	0.612768	0.15303	0.516532	-0.451386	0.221075	PCK1
cortical actin cytoskeleton organization (GO:0030866)	2019-01-01	0.1383	0.612768	0.124403	0.516532	-0.448847	0.219831	EPB41L2
regulation of muscle hypertrophy (GO:0014743)	2027-01-01	0.190682	0.612768	0.16976	0.521147	-0.447553	0.219198	MSTN
embryonic eye morphogenesis (GO:0048048)	2021-01-01	0.151703	0.612768	0.135967	0.516532	-0.445516	0.2182	BMP7
cellular protein catabolic process (GO:0044257)	2019-01-01	0.1383	0.612768	0.124403	0.516532	-0.444437	0.217671	CHEK2
regulation of peptidyl-threonine phosphorylation (GO:0010799)	2027-01-01	0.190682	0.612768	0.16976	0.521147	-0.444019	0.217467	BMP7
meiosis I (GO:0007127)	2022-01-01	0.158327	0.612768	0.141692	0.516532	-0.442631	0.216787	SPO11
DNA methylation involved in gamete generation (GO:0043046)	2017-01-01	0.124687	0.612768	0.112685	0.516532	-0.442217	0.216584	CTCFL
response to testosterone (GO:0033574)	2025-01-01	0.177891	0.612768	0.158644	0.517679	-0.442195	0.216573	MSTN
genetic imprinting (GO:0071514)	2025-01-01	0.177891	0.612768	0.158644	0.517679	-0.441533	0.216249	CTCFL
neural tube development (GO:0021915)	2023-01-01	0.164899	0.612768	0.14738	0.516532	-0.434253	0.212684	STIL
oligodendrocyte development (GO:0014003)	2022-01-01	0.158327	0.612768	0.141692	0.516532	-0.433523	0.212326	EIF2B3
negative regulation of signal transduction by p53 class mediator (GO:1901797)	2025-01-01	0.177891	0.612768	0.158644	0.517679	-0.430137	0.210668	DYRK1A
regulation of spindle organization (GO:0090224)	2017-12-01	0.0897108	0.612768	0.0827092	0.516532	-0.428661	0.209945	SENP6
viral entry into host cell (GO:0046718)	2018-01-01	0.13152	0.612768	0.118563	0.516532	-0.426597	0.208934	VPS16
glutamate secretion (GO:0014047)	2018-01-01	0.13152	0.612768	0.118563	0.516532	-0.426093	0.208687	MYO6
cellular response to nitrogen compound (GO:1901699)	4/438	0.446569	0.705171	0.335446	0.58791	-0.594667	0.207726	COL3A1;PTPRA;COL5A2;PIK3R3
trabecula formation (GO:0060343)	2024-01-01	0.17142	0.612768	0.15303	0.516532	-0.415592	0.203544	SLC40A1
plasma lipoprotein particle assembly (GO:0034377)	2016-01-01	0.1178	0.612768	0.106769	0.516532	-0.413236	0.20239	PLAGL2
glycerol metabolic process (GO:0006071)	2023-01-01	0.164899	0.612768	0.14738	0.516532	-0.413003	0.202276	PCK1
mechanoreceptor differentiation (GO:0042490)	2021-01-01	0.151703	0.612768	0.135967	0.516532	-0.406759	0.199218	MYO6
hippo signaling (GO:0035329)	2026-01-01	0.184312	0.612768	0.16422	0.521147	-0.406628	0.199154	MOB1B
cellular response to lipid (GO:0071396)	3/315	0.446498	0.705171	0.351802	0.598013	-0.569236	0.198842	MSTN;PLSCR4;BMP7
positive regulation of glial cell differentiation (GO:0045687)	2026-01-01	0.184312	0.612768	0.16422	0.521147	-0.400208	0.19601	BIN1
DNA excision (GO:0044349)	2021-01-01	0.151703	0.612768	0.135967	0.516532	-0.398468	0.195157	ERCC3
regulation of astrocyte differentiation (GO:0048710)	2024-01-01	0.17142	0.612768	0.15303	0.516532	-0.397806	0.194833	BIN1
NADH dehydrogenase complex assembly (GO:0010257)	2016-01-01	0.1178	0.612768	0.106769	0.516532	-0.395631	0.193768	NDUFAF6
detection of mechanical stimulus involved in sensory perception (GO:0050974)	2025-01-01	0.177891	0.612768	0.158644	0.517679	-0.390389	0.191201	TMC2
metaphase plate congression (GO:0051310)	2017-01-01	0.124687	0.612768	0.112685	0.516532	-0.390024	0.191022	GEM
positive regulation of cytokine-mediated signaling pathway (GO:0001961)	2024-01-01	0.17142	0.612768	0.15303	0.516532	-0.389523	0.190776	ZBP1
nucleotide-excision repair, DNA damage removal (GO:0000718)	2021-01-01	0.151703	0.612768	0.135967	0.516532	-0.389402	0.190717	ERCC3
positive regulation of response to cytokine stimulus (GO:0060760)	2025-01-01	0.177891	0.612768	0.158644	0.517679	-0.389293	0.190664	ZBP1
protein complex biogenesis (GO:0070271)	2022-01-01	0.158327	0.612768	0.141692	0.516532	-0.388273	0.190164	NDUFAF6
mRNA splicing, via spliceosome (GO:0000398)	2/177	0.402545	0.686892	0.332305	0.587306	-0.505807	0.18997	POLR2D;SNRPB
focal adhesion assembly (GO:0048041)	2023-01-01	0.164899	0.612768	0.14738	0.516532	-0.387732	0.189899	TESK2
RNA splicing, via transesterification reactions with bulged adenosine as nucleophile (GO:0000377)	2/177	0.402545	0.686892	0.332305	0.587306	-0.503304	0.18903	POLR2D;SNRPB
regulation of response to reactive oxygen species (GO:1901031)	2023-01-01	0.164899	0.612768	0.14738	0.516532	-0.383493	0.187823	BMP7
synaptic transmission (GO:0007268)	4/434	0.439642	0.701064	0.329416	0.584416	-0.525904	0.186778	KCNJ6;MYO6;KCNJ15;PDYN
histone deubiquitination (GO:0016578)	2017-01-01	0.124687	0.612768	0.112685	0.516532	-0.380442	0.186329	ASXL1
mitochondrial respiratory chain complex I assembly (GO:0032981)	2016-01-01	0.1178	0.612768	0.106769	0.516532	-0.379583	0.185908	NDUFAF6
protein localization to chromosome (GO:0034502)	2026-01-01	0.184312	0.612768	0.16422	0.521147	-0.379542	0.185888	SPO11
regulation of phosphatidylinositol 3-kinase activity (GO:0043551)	1936-01-01	0.245839	0.628062	0.218013	0.53504	-0.39845	0.185326	PIK3R3
negative regulation of Notch signaling pathway (GO:0045746)	2022-01-01	0.158327	0.612768	0.141692	0.516532	-0.378148	0.185205	BMP7
cobalamin metabolic process (GO:0009235)	2020-01-01	0.145028	0.612768	0.130204	0.516532	-0.376398	0.184348	MMACHC
negative regulation of striated muscle tissue development (GO:0045843)	1932-01-01	0.221802	0.625077	0.19692	0.527208	-0.389329	0.182938	MSTN
heme biosynthetic process (GO:0006783)	2020-01-01	0.145028	0.612768	0.130204	0.516532	-0.37154	0.181969	UROD
regulation of organ formation (GO:0003156)	2029-01-01	0.203276	0.615168	0.180731	0.521147	-0.37196	0.18072	BMP7
positive regulation of pathway-restricted SMAD protein phosphorylation (GO:0010862)	2026-01-01	0.184312	0.612768	0.16422	0.521147	-0.367743	0.180109	BMP7
negative regulation of cellular component movement (GO:0051271)	2/183	0.418825	0.692944	0.346792	0.594645	-0.48842	0.179156	COL3A1;TP53INP1
regulation of histone acetylation (GO:0035065)	1936-01-01	0.245839	0.628062	0.218013	0.53504	-0.384479	0.178828	IWS1
negative regulation of muscle tissue development (GO:1901862)	1933-01-01	0.227881	0.628062	0.202245	0.529433	-0.384441	0.17881	MSTN
regulation of gastrulation (GO:0010470)	1931-01-01	0.215674	0.615168	0.191559	0.521147	-0.362817	0.176278	COL5A2
hydrogen peroxide catabolic process (GO:0042744)	2020-01-01	0.145028	0.612768	0.130204	0.516532	-0.359095	0.175874	PRDX1
anterograde axon cargo transport (GO:0008089)	2025-01-01	0.177891	0.612768	0.158644	0.517679	-0.359022	0.175838	KIF3B
response to iron ion (GO:0010039)	2025-01-01	0.177891	0.612768	0.158644	0.517679	-0.358194	0.175432	SLC40A1
movement in host environment (GO:0052126)	2022-01-01	0.158327	0.612768	0.141692	0.516532	-0.356612	0.174658	VPS16
inorganic cation transmembrane transport (GO:0098662)	4/440	0.450023	0.707779	0.338464	0.58791	-0.502534	0.173687	KCNJ6;KCNJ15;SLC40A1;TMC2
negative regulation of muscle organ development (GO:0048635)	1934-01-01	0.233914	0.628062	0.207536	0.531867	-0.372218	0.173125	MSTN
replacement ossification (GO:0036075)	1930-01-01	0.209499	0.615168	0.186163	0.521147	-0.354178	0.172081	NAB1
cellular response to corticosteroid stimulus (GO:0071384)	1933-01-01	0.227881	0.628062	0.202245	0.529433	-0.369111	0.17168	MSTN
regulation of transmembrane receptor protein serine/threonine kinase signaling pathway (GO:0090092)	2/186	0.426881	0.696361	0.353999	0.598907	-0.473834	0.171474	PMEPA1;BMP7
entry into host cell (GO:0030260)	2022-01-01	0.158327	0.612768	0.141692	0.516532	-0.349115	0.170986	VPS16
branched-chain amino acid metabolic process (GO:0009081)	2023-01-01	0.164899	0.612768	0.14738	0.516532	-0.347165	0.170031	HIBCH
microtubule-based movement (GO:0007018)	2/187	0.429554	0.696361	0.356395	0.598907	-0.46809	0.169396	KIF3B;KIF24
aspartate family amino acid biosynthetic process (GO:0009067)	2020-01-01	0.145028	0.612768	0.130204	0.516532	-0.344039	0.1685	ASNSD1
protein depolymerization (GO:0051261)	2020-01-01	0.145028	0.612768	0.130204	0.516532	-0.343611	0.16829	KIF24
morphogenesis of embryonic epithelium (GO:0016331)	2029-01-01	0.203276	0.615168	0.180731	0.521147	-0.346094	0.168153	GRSF1
entry into cell of other organism involved in symbiotic interaction (GO:0051806)	2022-01-01	0.158327	0.612768	0.141692	0.516532	-0.342336	0.167666	VPS16
negative regulation of mitochondrion organization (GO:0010823)	2029-01-01	0.203276	0.615168	0.180731	0.521147	-0.343957	0.167115	ACAA2
endochondral ossification (GO:0001958)	1930-01-01	0.209499	0.615168	0.186163	0.521147	-0.342757	0.166532	NAB1
RNA splicing, via transesterification reactions (GO:0000375)	2/184	0.421517	0.694192	0.349197	0.597642	-0.452991	0.165345	POLR2D;SNRPB
cell-substrate adherens junction assembly (GO:0007045)	2023-01-01	0.164899	0.612768	0.14738	0.516532	-0.336917	0.165011	TESK2
striated muscle adaptation (GO:0014888)	2023-01-01	0.164899	0.612768	0.14738	0.516532	-0.335838	0.164483	MSTN
regulation of DNA damage response, signal transduction by p53 class mediator (GO:0043516)	2028-01-01	0.197004	0.613942	0.175264	0.521147	-0.337049	0.164431	DYRK1A
entry into other organism involved in symbiotic interaction (GO:0051828)	2022-01-01	0.158327	0.612768	0.141692	0.516532	-0.335215	0.164178	VPS16
alditol metabolic process (GO:0019400)	2025-01-01	0.177891	0.612768	0.158644	0.517679	-0.335055	0.164099	PCK1
transcription initiation from RNA polymerase II promoter (GO:0006367)	2/187	0.429554	0.696361	0.356395	0.598907	-0.448303	0.162235	ERCC3;POLR2D
entry into host (GO:0044409)	2022-01-01	0.158327	0.612768	0.141692	0.516532	-0.326376	0.159849	VPS16
branched-chain amino acid catabolic process (GO:0009083)	2019-01-01	0.1383	0.612768	0.124403	0.516532	-0.324306	0.158835	HIBCH
mRNA polyadenylation (GO:0006378)	2026-01-01	0.184312	0.612768	0.16422	0.521147	-0.32279	0.158093	GRSF1
cellular response to glucocorticoid stimulus (GO:0071385)	1931-01-01	0.215674	0.615168	0.191559	0.521147	-0.325229	0.158016	MSTN
muscle adaptation (GO:0043500)	2028-01-01	0.197004	0.613942	0.175264	0.521147	-0.32342	0.157782	MSTN
metanephros development (GO:0001656)	1935-01-01	0.239899	0.628062	0.212792	0.53504	-0.33883	0.157596	BMP7
regulation of muscle cell apoptotic process (GO:0010660)	1938-01-01	0.257579	0.628062	0.228353	0.539275	-0.337945	0.157184	BMP7
movement in environment of other organism involved in symbiotic interaction (GO:0052192)	2022-01-01	0.158327	0.612768	0.141692	0.516532	-0.318936	0.156205	VPS16
cell junction organization (GO:0034330)	2/189	0.434879	0.697807	0.361179	0.603501	-0.432457	0.155604	TESK2;LIMS2
transcription elongation from RNA polymerase I promoter (GO:0006362)	2023-01-01	0.164899	0.612768	0.14738	0.516532	-0.315453	0.154499	ERCC3
mitochondrial respiratory chain complex assembly (GO:0033108)	2024-01-01	0.17142	0.612768	0.15303	0.516532	-0.311818	0.152719	NDUFAF6
cellular response to insulin stimulus (GO:0032869)	2/195	0.450695	0.707892	0.37545	0.610116	-0.43932	0.151769	PTPRA;PIK3R3
pyrimidine ribonucleoside biosynthetic process (GO:0046132)	2026-01-01	0.184312	0.612768	0.16422	0.521147	-0.309473	0.15157	CMPK1
hair follicle morphogenesis (GO:0031069)	1930-01-01	0.209499	0.615168	0.186163	0.521147	-0.310994	0.1511	TGM3
negative regulation of transcription factor import into nucleus (GO:0042992)	1933-01-01	0.227881	0.628062	0.202245	0.529433	-0.323978	0.150688	BMP7
regulation of mitochondrial membrane permeability (GO:0046902)	2029-01-01	0.203276	0.615168	0.180731	0.521147	-0.301016	0.146252	ACAA2
cellular response to hormone stimulus (GO:0032870)	4/462	0.487534	0.738195	0.371702	0.607533	-0.480678	0.145909	MSTN;PTPRA;PIK3R3;BMP7
activation of JUN kinase activity (GO:0007257)	1936-01-01	0.245839	0.628062	0.218013	0.53504	-0.31215	0.145186	MAP3K2
chromosome organization involved in meiosis (GO:0070192)	1936-01-01	0.245839	0.628062	0.218013	0.53504	-0.310507	0.144422	SPO11
organelle transport along microtubule (GO:0072384)	1935-01-01	0.239899	0.628062	0.212792	0.53504	-0.310329	0.144339	KIF3B
regulation of erythrocyte differentiation (GO:0045646)	1936-01-01	0.245839	0.628062	0.218013	0.53504	-0.309563	0.143983	TAL1
DNA recombination (GO:0006310)	2/196	0.453307	0.708422	0.377817	0.611358	-0.413007	0.14237	SPO11;RAD54L
transcription initiation from RNA polymerase I promoter (GO:0006361)	2026-01-01	0.184312	0.612768	0.16422	0.521147	-0.290467	0.142262	ERCC3
NAD metabolic process (GO:0019674)	2029-01-01	0.203276	0.615168	0.180731	0.521147	-0.292331	0.142032	IDH3B
regulation of membrane permeability (GO:0090559)	1930-01-01	0.209499	0.615168	0.186163	0.521147	-0.292062	0.141901	ACAA2
myeloid cell development (GO:0061515)	1932-01-01	0.221802	0.625077	0.19692	0.527208	-0.301825	0.141822	TAL1
pyrimidine ribonucleotide biosynthetic process (GO:0009220)	2027-01-01	0.190682	0.612768	0.16976	0.521147	-0.288939	0.141513	CMPK1
negative regulation of retinoic acid receptor signaling pathway (GO:0048387)	1934-01-01	0.233914	0.628062	0.207536	0.531867	-0.302707	0.140794	ASXL1
regulation of neuron migration (GO:2001222)	2026-01-01	0.184312	0.612768	0.16422	0.521147	-0.284642	0.139409	COL3A1
positive regulation of Ras protein signal transduction (GO:0046579)	1930-01-01	0.209499	0.615168	0.186163	0.521147	-0.286703	0.139298	COL3A1
regulation of protein deacetylation (GO:0090311)	1931-01-01	0.215674	0.615168	0.191559	0.521147	-0.286057	0.138983	DYRK1A
establishment of chromosome localization (GO:0051303)	2024-01-01	0.17142	0.612768	0.15303	0.516532	-0.283772	0.138983	GEM
heme metabolic process (GO:0042168)	2028-01-01	0.197004	0.613942	0.175264	0.521147	-0.282336	0.137739	UROD
signal transduction in absence of ligand (GO:0038034)	1936-01-01	0.245839	0.628062	0.218013	0.53504	-0.293636	0.136575	MKNK1
aromatic amino acid family metabolic process (GO:0009072)	2028-01-01	0.197004	0.613942	0.175264	0.521147	-0.278707	0.135969	HPDL
regulation of peptidyl-lysine acetylation (GO:2000756)	1940-01-01	0.269138	0.628459	0.238558	0.540425	-0.290855	0.135098	IWS1
RNA polyadenylation (GO:0043631)	2028-01-01	0.197004	0.613942	0.175264	0.521147	-0.274878	0.1341	GRSF1
extrinsic apoptotic signaling pathway in absence of ligand (GO:0097192)	1936-01-01	0.245839	0.628062	0.218013	0.53504	-0.288214	0.134053	MKNK1
regulation of type I interferon-mediated signaling pathway (GO:0060338)	1938-01-01	0.257579	0.628062	0.228353	0.539275	-0.288134	0.134016	ZBP1
reciprocal meiotic recombination (GO:0007131)	2027-01-01	0.190682	0.612768	0.16976	0.521147	-0.270889	0.132673	SPO11
pyrimidine ribonucleotide metabolic process (GO:0009218)	2029-01-01	0.203276	0.615168	0.180731	0.521147	-0.270015	0.13119	CMPK1
histone mRNA metabolic process (GO:0008334)	2028-01-01	0.197004	0.613942	0.175264	0.521147	-0.267841	0.130667	SNRPB
reciprocal DNA recombination (GO:0035825)	2027-01-01	0.190682	0.612768	0.16976	0.521147	-0.263699	0.129152	SPO11
superoxide metabolic process (GO:0006801)	1932-01-01	0.221802	0.625077	0.19692	0.527208	-0.274295	0.128886	PRDX1
hydrogen peroxide metabolic process (GO:0042743)	1933-01-01	0.227881	0.628062	0.202245	0.529433	-0.272047	0.126533	PRDX1
positive regulation of bone mineralization (GO:0030501)	1934-01-01	0.233914	0.628062	0.207536	0.531867	-0.271674	0.12636	BMP7
glutamine metabolic process (GO:0006541)	2023-01-01	0.164899	0.612768	0.14738	0.516532	-0.257481	0.126106	ASNSD1
positive regulation of biomineral tissue development (GO:0070169)	1936-01-01	0.245839	0.628062	0.218013	0.53504	-0.270221	0.125684	BMP7
regulation of DNA-dependent DNA replication (GO:0090329)	1934-01-01	0.233914	0.628062	0.207536	0.531867	-0.270081	0.125619	CHEK2
nucleotide biosynthetic process (GO:0009165)	2/208	0.484089	0.737718	0.405919	0.628347	-0.412907	0.125604	CMPK1;DCK
positive regulation of autophagy (GO:0010508)	1933-01-01	0.227881	0.628062	0.202245	0.529433	-0.269829	0.125502	TP53INP1
negative regulation of reproductive process (GO:2000242)	1934-01-01	0.233914	0.628062	0.207536	0.531867	-0.269743	0.125462	BMP7
nucleoside phosphate biosynthetic process (GO:1901293)	2/209	0.486606	0.737967	0.408234	0.629716	-0.412787	0.125428	CMPK1;DCK
positive regulation of small GTPase mediated signal transduction (GO:0051057)	1935-01-01	0.239899	0.628062	0.212792	0.53504	-0.268969	0.125102	COL3A1
chromatin modification (GO:0016568)	4/475	0.50922	0.749738	0.39132	0.618758	-0.428299	0.123364	ASXL1;L3MBTL3;SAP130;CTCFL
regulation of lipid kinase activity (GO:0043550)	1942-01-01	0.280518	0.637934	0.248629	0.547448	-0.273195	0.122807	PIK3R3
porphyrin-containing compound biosynthetic process (GO:0006779)	2027-01-01	0.190682	0.612768	0.16976	0.521147	-0.250276	0.122577	UROD
negative regulation of fat cell differentiation (GO:0045599)	1939-01-01	0.263381	0.628062	0.233472	0.539275	-0.263352	0.122489	ASXL1
pyrimidine nucleobase metabolic process (GO:0006206)	1932-01-01	0.221802	0.625077	0.19692	0.527208	-0.259912	0.122128	DCK
termination of RNA polymerase I transcription (GO:0006363)	2024-01-01	0.17142	0.612768	0.15303	0.516532	-0.249183	0.122042	ERCC3
pyrimidine nucleotide biosynthetic process (GO:0006221)	1933-01-01	0.227881	0.628062	0.202245	0.529433	-0.261406	0.121584	CMPK1
regulation of protein acetylation (GO:1901983)	1942-01-01	0.280518	0.637934	0.248629	0.547448	-0.27034	0.121523	IWS1
aging (GO:0007568)	2/204	0.473945	0.727911	0.396615	0.619406	-0.381542	0.121169	COL3A1;CHEK2
regulation of Rho protein signal transduction (GO:0035023)	1931-01-01	0.215674	0.615168	0.191559	0.521147	-0.24811	0.120547	COL3A1
negative regulation of stem cell differentiation (GO:2000737)	1938-01-01	0.257579	0.628062	0.228353	0.539275	-0.258924	0.12043	BMP7
negative regulation of cellular component organization (GO:0051129)	4/474	0.507566	0.749738	0.389813	0.617204	-0.412438	0.118795	ACAA2;RUFY3;PMEPA1;BMP7
DNA replication initiation (GO:0006270)	2024-01-01	0.17142	0.612768	0.15303	0.516532	-0.24231	0.118676	CCNE2
negative regulation of locomotion (GO:0040013)	2/204	0.473945	0.727911	0.396615	0.619406	-0.372137	0.118182	COL3A1;TP53INP1
regulation of retinoic acid receptor signaling pathway (GO:0048385)	1939-01-01	0.263381	0.628062	0.233472	0.539275	-0.253706	0.118003	ASXL1
positive regulation of gliogenesis (GO:0014015)	1935-01-01	0.239899	0.628062	0.212792	0.53504	-0.253228	0.11778	BIN1
plasma lipoprotein particle organization (GO:0071827)	1931-01-01	0.215674	0.615168	0.191559	0.521147	-0.241453	0.117312	PLAGL2
tissue regeneration (GO:0042246)	2028-01-01	0.197004	0.613942	0.175264	0.521147	-0.239894	0.117033	MSTN
spliceosomal snRNP assembly (GO:0000387)	1937-01-01	0.251732	0.628062	0.2232	0.537688	-0.246761	0.114773	SNRPB
cellular response to heat (GO:0034605)	2029-01-01	0.203276	0.615168	0.180731	0.521147	-0.23449	0.113929	POLR2D
nucleotide phosphorylation (GO:0046939)	1935-01-01	0.239899	0.628062	0.212792	0.53504	-0.242797	0.112929	CMPK1
nucleocytoplasmic transport (GO:0006913)	2/204	0.473945	0.727911	0.396615	0.619406	-0.349734	0.111067	POLR2D;RAE1
tricarboxylic acid cycle (GO:0006099)	2029-01-01	0.203276	0.615168	0.180731	0.521147	-0.228138	0.110843	IDH3B
embryonic axis specification (GO:0000578)	1934-01-01	0.233914	0.628062	0.207536	0.531867	-0.23773	0.110572	STIL
nuclear envelope disassembly (GO:0051081)	1939-01-01	0.263381	0.628062	0.233472	0.539275	-0.2375	0.110465	RAE1
cell differentiation in spinal cord (GO:0021515)	1938-01-01	0.257579	0.628062	0.228353	0.539275	-0.237329	0.110386	TAL1
protein sumoylation (GO:0016925)	2027-01-01	0.190682	0.612768	0.16976	0.521147	-0.223836	0.109628	SENP6
adherens junction assembly (GO:0034333)	1931-01-01	0.215674	0.615168	0.191559	0.521147	-0.225469	0.109546	TESK2
ureteric bud development (GO:0001657)	1940-01-01	0.269138	0.628459	0.238558	0.540425	-0.235035	0.10917	BMP7
mesoderm formation (GO:0001707)	1935-01-01	0.239899	0.628062	0.212792	0.53504	-0.232224	0.108011	BMP7
transcription from RNA polymerase I promoter (GO:0006360)	1931-01-01	0.215674	0.615168	0.191559	0.521147	-0.222239	0.107977	ERCC3
leukocyte mediated cytotoxicity (GO:0001909)	2026-01-01	0.184312	0.612768	0.16422	0.521147	-0.2192	0.107357	PRDX1
cellular metabolic compound salvage (GO:0043094)	1937-01-01	0.251732	0.628062	0.2232	0.537688	-0.229514	0.106751	DCK
mitotic nuclear envelope disassembly (GO:0007077)	1937-01-01	0.251732	0.628062	0.2232	0.537688	-0.228893	0.106462	RAE1
sulfur compound transport (GO:0072348)	1932-01-01	0.221802	0.625077	0.19692	0.527208	-0.225082	0.105761	TSPAN1
detection of mechanical stimulus (GO:0050982)	1939-01-01	0.263381	0.628062	0.233472	0.539275	-0.227303	0.105723	TMC2
regulation of cellular response to oxidative stress (GO:1900407)	1945-01-01	0.297258	0.64844	0.263489	0.55159	-0.24072	0.104277	BMP7
regulation of apoptotic signaling pathway (GO:2001233)	3/356	0.527392	0.755776	0.42534	0.645683	-0.371907	0.104138	ACAA2;TP53INP1;PLAGL2
regulation of intracellular protein transport (GO:0033157)	2/219	0.511354	0.749738	0.431147	0.649326	-0.357314	0.102918	PRDX1;BMP7
nuclear transport (GO:0051169)	2/209	0.486606	0.737967	0.408234	0.629716	-0.338134	0.102744	POLR2D;RAE1
female gamete generation (GO:0007292)	1937-01-01	0.251732	0.628062	0.2232	0.537688	-0.220702	0.102652	SPO11
regulation of mitochondrial outer membrane permeabilization involved in apoptotic signaling pathway (GO:1901028)	1941-01-01	0.27485	0.634849	0.24361	0.546614	-0.225499	0.10246	ACAA2
axon cargo transport (GO:0008088)	1940-01-01	0.269138	0.628459	0.238558	0.540425	-0.218773	0.101617	KIF3B
peptidyl-threonine phosphorylation (GO:0018107)	1944-01-01	0.291721	0.642879	0.258568	0.549029	-0.22954	0.101411	DYRK1A
calcium-dependent cell-cell adhesion via plasma membrane cell adhesion molecules (GO:0016339)	2028-01-01	0.197004	0.613942	0.175264	0.521147	-0.207484	0.101222	CDH17
negative regulation of response to DNA damage stimulus (GO:2001021)	1942-01-01	0.280518	0.637934	0.248629	0.547448	-0.225109	0.101191	DYRK1A
regulation of interleukin-12 production (GO:0032655)	1945-01-01	0.297258	0.64844	0.263489	0.55159	-0.231045	0.100085	MAST2
negative regulation of I-kappaB kinase/NF-kappaB signaling (GO:0043124)	1944-01-01	0.291721	0.642879	0.258568	0.549029	-0.224836	0.0993321	BMP7
positive regulation of cell-cell adhesion (GO:0022409)	1939-01-01	0.263381	0.628062	0.233472	0.539275	-0.212631	0.0988981	BMP7
retina homeostasis (GO:0001895)	1939-01-01	0.263381	0.628062	0.233472	0.539275	-0.212467	0.0988219	PRDX1
membrane disassembly (GO:0030397)	1939-01-01	0.263381	0.628062	0.233472	0.539275	-0.209351	0.0973724	RAE1
mesonephric tubule development (GO:0072164)	1944-01-01	0.291721	0.642879	0.258568	0.549029	-0.219081	0.0967897	BMP7
nucleoside diphosphate metabolic process (GO:0009132)	1939-01-01	0.263381	0.628062	0.233472	0.539275	-0.205676	0.0956632	CMPK1
alpha-amino acid metabolic process (GO:1901605)	2/213	0.496598	0.745213	0.417453	0.637821	-0.324369	0.0953922	ASNSD1;HIBCH
cholesterol biosynthetic process (GO:0006695)	1934-01-01	0.233914	0.628062	0.207536	0.531867	-0.2049	0.0953022	ACAA2
RNA methylation (GO:0001510)	1937-01-01	0.251732	0.628062	0.2232	0.537688	-0.20396	0.094865	NSUN4
response to drug (GO:0042493)	3/354	0.523593	0.754123	0.421805	0.641144	-0.327352	0.0923785	MYO6;RAD54L;PMS1
regulation of membrane lipid distribution (GO:0097035)	1930-01-01	0.209499	0.615168	0.186163	0.521147	-0.188337	0.0915056	PLSCR4
glial cell development (GO:0021782)	1940-01-01	0.269138	0.628459	0.238558	0.540425	-0.19562	0.0908623	EIF2B3
segmentation (GO:0035282)	1944-01-01	0.291721	0.642879	0.258568	0.549029	-0.205245	0.0906771	POFUT1
negative regulation of mitosis (GO:0045839)	1944-01-01	0.291721	0.642879	0.258568	0.549029	-0.204671	0.0904233	BMP7
pyrimidine ribonucleoside metabolic process (GO:0046131)	1937-01-01	0.251732	0.628062	0.2232	0.537688	-0.192706	0.0896307	CMPK1
lymphocyte homeostasis (GO:0002260)	1944-01-01	0.291721	0.642879	0.258568	0.549029	-0.202183	0.0893241	SLC40A1
positive regulation of dendrite development (GO:1900006)	1939-01-01	0.263381	0.628062	0.233472	0.539275	-0.19181	0.0892138	BMP7
mesonephric epithelium development (GO:0072163)	1945-01-01	0.297258	0.64844	0.263489	0.55159	-0.204736	0.0886886	BMP7
nucleotide-sugar metabolic process (GO:0009225)	1931-01-01	0.215674	0.615168	0.191559	0.521147	-0.179164	0.0870485	UGGT1
DNA alkylation (GO:0006305)	1942-01-01	0.280518	0.637934	0.248629	0.547448	-0.190788	0.0857631	CTCFL
DNA-templated transcription, initiation (GO:0006352)	2/220	0.513786	0.749738	0.433414	0.650396	-0.294669	0.0848742	ERCC3;POLR2D
base-excision repair (GO:0006284)	1942-01-01	0.280518	0.637934	0.248629	0.547448	-0.188033	0.0845245	MUTYH
negative regulation of mitotic cell cycle (GO:0045930)	2/219	0.511354	0.749738	0.431147	0.649326	-0.292626	0.0842858	CHEK2;BMP7
somitogenesis (GO:0001756)	1941-01-01	0.27485	0.634849	0.24361	0.546614	-0.185429	0.0842531	POFUT1
ovarian follicle development (GO:0001541)	1941-01-01	0.27485	0.634849	0.24361	0.546614	-0.185385	0.0842329	SPO11
vitamin transport (GO:0051180)	2029-01-01	0.203276	0.615168	0.180731	0.521147	-0.172252	0.0836903	TSPAN1
nucleic acid phosphodiester bond hydrolysis (GO:0090305)	2/230	0.537665	0.759609	0.45581	0.665359	-0.304097	0.0836116	ERCC3;SPO11
DNA methylation (GO:0006306)	1942-01-01	0.280518	0.637934	0.248629	0.547448	-0.185347	0.0833175	CTCFL
porphyrin-containing compound metabolic process (GO:0006778)	1938-01-01	0.257579	0.628062	0.228353	0.539275	-0.17904	0.0832746	UROD
regulation of signal transduction by p53 class mediator (GO:1901796)	1944-01-01	0.291721	0.642879	0.258568	0.549029	-0.186387	0.0823455	DYRK1A
regulation of response to oxidative stress (GO:1902882)	1949-01-01	0.318978	0.658672	0.282851	0.555742	-0.195642	0.0816865	BMP7
negative regulation of developmental growth (GO:0048640)	1946-01-01	0.302752	0.64844	0.268377	0.55159	-0.187132	0.0810632	MSTN
protein folding (GO:0006457)	2/221	0.51621	0.750642	0.435675	0.651679	-0.281131	0.0806359	HSCB;UGGT1
amide biosynthetic process (GO:0043604)	1944-01-01	0.291721	0.642879	0.258568	0.549029	-0.18051	0.0797492	ASNSD1
purine nucleobase metabolic process (GO:0006144)	1940-01-01	0.269138	0.628459	0.238558	0.540425	-0.170754	0.0793127	DCK
cellular process involved in reproduction in multicellular organism (GO:0022412)	2/228	0.532954	0.756459	0.45137	0.661336	-0.283993	0.0792645	SPO11;MAST2
negative regulation of DNA replication (GO:0008156)	1943-01-01	0.286141	0.642879	0.253615	0.549029	-0.172793	0.07634	CHEK2
cell-substrate junction assembly (GO:0007044)	1941-01-01	0.27485	0.634849	0.24361	0.546614	-0.164838	0.0748969	TESK2
response to gamma radiation (GO:0010332)	1944-01-01	0.291721	0.642879	0.258568	0.549029	-0.166771	0.0736791	CHEK2
sterol biosynthetic process (GO:0016126)	1939-01-01	0.263381	0.628062	0.233472	0.539275	-0.156078	0.0725945	ACAA2
acid secretion (GO:0046717)	1947-01-01	0.308203	0.654168	0.273234	0.554235	-0.169376	0.0718817	MYO6
tissue morphogenesis (GO:0048729)	3/358	0.531174	0.756459	0.428867	0.64853	-0.256688	0.0716434	STIL;GRSF1;BMP7
cerebral cortex development (GO:0021987)	1943-01-01	0.286141	0.642879	0.253615	0.549029	-0.162054	0.0715951	COL3A1
stem cell proliferation (GO:0072089)	1948-01-01	0.313612	0.656189	0.278058	0.554235	-0.168165	0.0708489	BMP7
tRNA modification (GO:0006400)	1939-01-01	0.263381	0.628062	0.233472	0.539275	-0.149637	0.0695987	OSGEPL1
multicellular organismal homeostasis (GO:0048871)	1944-01-01	0.291721	0.642879	0.258568	0.549029	-0.154798	0.0683894	SLC40A1
erythrocyte differentiation (GO:0030218)	1948-01-01	0.313612	0.656189	0.278058	0.554235	-0.16159	0.0680789	TAL1
regulation of peptide transport (GO:0090087)	2/231	0.540009	0.759609	0.458023	0.665384	-0.246095	0.0676641	PRDX1;BMP7
monosaccharide catabolic process (GO:0046365)	1940-01-01	0.269138	0.628459	0.238558	0.540425	-0.14261	0.06624	AKR1A1
peptidyl-threonine modification (GO:0018210)	1948-01-01	0.313612	0.656189	0.278058	0.554235	-0.156728	0.0660306	DYRK1A
gluconeogenesis (GO:0006094)	1946-01-01	0.302752	0.64844	0.268377	0.55159	-0.14879	0.0644537	PCK1
negative regulation of axonogenesis (GO:0050771)	1948-01-01	0.313612	0.656189	0.278058	0.554235	-0.1495	0.0629851	RUFY3
cellular response to UV (GO:0034644)	1947-01-01	0.308203	0.654168	0.273234	0.554235	-0.144663	0.0613938	TP53INP1
positive regulation of intrinsic apoptotic signaling pathway (GO:2001244)	1948-01-01	0.313612	0.656189	0.278058	0.554235	-0.145446	0.0612774	PLAGL2
negative regulation of organelle organization (GO:0010639)	2/237	0.553899	0.762234	0.471189	0.670436	-0.224337	0.0609079	ACAA2;BMP7
regulation of cell division (GO:0051302)	2/234	0.546991	0.759609	0.464629	0.668415	-0.21996	0.0604783	TAL1;BMP7
bone development (GO:0060348)	1940-01-01	0.269138	0.628459	0.238558	0.540425	-0.127673	0.0593021	ASXL1
cellular aldehyde metabolic process (GO:0006081)	1946-01-01	0.302752	0.64844	0.268377	0.55159	-0.134817	0.0584009	AKR1A1
leukocyte homeostasis (GO:0001776)	1951-01-01	0.329587	0.658811	0.292342	0.564556	-0.137391	0.0573359	SLC40A1
epithelial to mesenchymal transition (GO:0001837)	1950-01-01	0.324303	0.658672	0.287612	0.559088	-0.136315	0.0569157	BMP7
regulation of kidney development (GO:0090183)	1952-01-01	0.33483	0.658811	0.297041	0.569573	-0.134753	0.0562351	BMP7
cell killing (GO:0001906)	1943-01-01	0.286141	0.642879	0.253615	0.549029	-0.127144	0.0561719	PRDX1
formation of primary germ layer (GO:0001704)	1946-01-01	0.302752	0.64844	0.268377	0.55159	-0.124718	0.0540263	BMP7
digestive tract development (GO:0048565)	1954-01-01	0.345193	0.662276	0.306347	0.570254	-0.129573	0.0533937	COL3A1
androgen receptor signaling pathway (GO:0030521)	1942-01-01	0.280518	0.637934	0.248629	0.547448	-0.114069	0.0512765	PMEPA1
pigment biosynthetic process (GO:0046148)	1946-01-01	0.302752	0.64844	0.268377	0.55159	-0.11569	0.0501155	UROD
heart looping (GO:0001947)	1955-01-01	0.350314	0.668834	0.310954	0.571456	-0.123664	0.04974	STIL
leukocyte cell-cell adhesion (GO:0007159)	1946-01-01	0.302752	0.64844	0.268377	0.55159	-0.113482	0.0491589	BMP7
aspartate family amino acid metabolic process (GO:0009066)	1942-01-01	0.280518	0.637934	0.248629	0.547448	-0.106867	0.0480391	ASNSD1
angiogenesis (GO:0001525)	2/236	0.551604	0.76177	0.469008	0.670436	-0.176023	0.0478978	POFUT1;TAL1
vesicle localization (GO:0051648)	1951-01-01	0.329587	0.658811	0.292342	0.564556	-0.111941	0.0467151	KIF3B
termination of RNA polymerase II transcription (GO:0006369)	1946-01-01	0.302752	0.64844	0.268377	0.55159	-0.107397	0.0465229	SNRPB
single organismal cell-cell adhesion (GO:0016337)	2/235	0.549302	0.761268	0.466821	0.669811	-0.170403	0.0464809	BMP7;LIMS2
regulation of glial cell differentiation (GO:0045685)	1950-01-01	0.324303	0.658672	0.287612	0.559088	-0.102846	0.0429415	BIN1
mitotic nuclear division (GO:0007067)	2/240	0.560733	0.763167	0.477701	0.674689	-0.15277	0.0412904	GEM;TTC28
positive regulation of cellular component biogenesis (GO:0044089)	2/249	0.580787	0.769097	0.496948	0.68229	-0.156393	0.041059	TAL1;BMP7
synapse assembly (GO:0007416)	1949-01-01	0.318978	0.658672	0.282851	0.555742	-0.0946672	0.0395264	MYO6
regionalization (GO:0003002)	2/247	0.576389	0.768174	0.492709	0.67941	-0.142785	0.0376579	POFUT1;GRSF1
regulation of morphogenesis of a branching structure (GO:0060688)	1953-01-01	0.340032	0.658811	0.301709	0.569573	-0.089824	0.0374852	BMP7
negative regulation of protein import into nucleus (GO:0042308)	1953-01-01	0.340032	0.658811	0.301709	0.569573	-0.0875912	0.0365534	BMP7
regulation of lipid metabolic process (GO:0019216)	2/245	0.571957	0.765643	0.488448	0.67941	-0.133342	0.0356075	PDP1;PIK3R3
nicotinamide nucleotide metabolic process (GO:0046496)	1953-01-01	0.340032	0.658811	0.301709	0.569573	-0.0834781	0.0348369	IDH3B
histone H3 acetylation (GO:0043966)	1946-01-01	0.302752	0.64844	0.268377	0.55159	-0.080387	0.0348226	SAP130
regulation of epidermis development (GO:0045682)	1953-01-01	0.340032	0.658811	0.301709	0.569573	-0.0822335	0.0343175	NAB1
'de novo' posttranslational protein folding (GO:0051084)	1949-01-01	0.318978	0.658672	0.282851	0.555742	-0.0820516	0.034259	UGGT1
regulation of Notch signaling pathway (GO:0008593)	1953-01-01	0.340032	0.658811	0.301709	0.569573	-0.0798155	0.0333085	BMP7
hexose biosynthetic process (GO:0019319)	1950-01-01	0.324303	0.658672	0.287612	0.559088	-0.0788412	0.0329186	PCK1
mitochondrial membrane organization (GO:0007006)	1951-01-01	0.329587	0.658811	0.292342	0.564556	-0.0763002	0.0318415	ACAA2
pyridine nucleotide metabolic process (GO:0019362)	1953-01-01	0.340032	0.658811	0.301709	0.569573	-0.0762291	0.0318118	IDH3B
forebrain development (GO:0030900)	1953-01-01	0.340032	0.658811	0.301709	0.569573	-0.0654188	0.0273005	STIL
mesenchyme development (GO:0060485)	1955-01-01	0.350314	0.668834	0.310954	0.571456	-0.0670963	0.0269875	BMP7
cellular response to peptide hormone stimulus (GO:0071375)	2/261	0.606477	0.780816	0.52191	0.687248	-0.0989215	0.0244747	PTPRA;PIK3R3
cofactor metabolic process (GO:0051186)	2/255	0.593783	0.774613	0.509531	0.682419	-0.0909356	0.0232242	UROD;IDH3B
methylation (GO:0032259)	2/269	0.622936	0.784727	0.538093	0.694275	-0.0944064	0.022886	NSUN4;CTCFL
iron ion transport (GO:0006826)	1956-01-01	0.355396	0.673081	0.31553	0.572719	-0.0572321	0.0226576	SLC40A1
lymphocyte mediated immunity (GO:0002449)	1953-01-01	0.340032	0.658811	0.301709	0.569573	-0.0515071	0.0214949	PRDX1
steroid hormone mediated signaling pathway (GO:0043401)	1959-01-01	0.370405	0.675401	0.32908	0.584416	-0.0540112	0.0211966	BMP7
negative regulation of cell cycle process (GO:0010948)	2/254	0.591638	0.772671	0.507447	0.682419	-0.0813353	0.0209766	CHEK2;BMP7
negative regulation of protein phosphorylation (GO:0001933)	2/260	0.604382	0.78066	0.519861	0.687248	-0.081577	0.0201997	PMEPA1;BMP7
leukocyte differentiation (GO:0002521)	2/251	0.585153	0.77104	0.501164	0.682419	-0.0731192	0.0190121	L3MBTL3;TAL1
negative regulation of protein localization to nucleus (GO:1900181)	1959-01-01	0.370405	0.675401	0.32908	0.584416	-0.0480538	0.0188587	BMP7
DNA methylation or demethylation (GO:0044728)	1956-01-01	0.355396	0.673081	0.31553	0.572719	-0.0458838	0.0181649	CTCFL
nuclear envelope organization (GO:0006998)	1952-01-01	0.33483	0.658811	0.297041	0.569573	-0.0408258	0.0170373	RAE1
negative regulation of nuclear division (GO:0051784)	1954-01-01	0.345193	0.662276	0.306347	0.570254	-0.0402234	0.016575	BMP7
cellular carbohydrate biosynthetic process (GO:0034637)	1956-01-01	0.355396	0.673081	0.31553	0.572719	-0.0415888	0.0164646	PCK1
pyridine-containing compound metabolic process (GO:0072524)	1961-01-01	0.380217	0.675401	0.337966	0.58791	-0.0416337	0.0163391	IDH3B
regulation of skeletal muscle tissue development (GO:0048641)	1961-01-01	0.380217	0.675401	0.337966	0.58791	-0.039646	0.015559	MSTN
nuclear-transcribed mRNA catabolic process, deadenylation-dependent decay (GO:0000288)	1953-01-01	0.340032	0.658811	0.301709	0.569573	-0.0327208	0.013655	POLR2D
regulation of neuron differentiation (GO:0045664)	3/405	0.614941	0.780816	0.509241	0.682419	-0.0548321	0.0135663	BIN1;RUFY3;BMP7
single organism cell adhesion (GO:0098602)	2/259	0.602279	0.78066	0.517806	0.686909	-0.0540189	0.0133759	BMP7;LIMS2
mitotic cell cycle (GO:0000278)	3/404	0.613266	0.780816	0.507589	0.682419	-0.0515763	0.0127607	CCNE2;DYRK1A;RAE1
embryonic heart tube morphogenesis (GO:0003143)	1962-01-01	0.385066	0.675401	0.342365	0.58791	-0.0324563	0.0127374	STIL
apoptotic mitochondrial changes (GO:0008637)	1961-01-01	0.380217	0.675401	0.337966	0.58791	-0.0321507	0.0126175	ACAA2
actomyosin structure organization (GO:0031032)	1957-01-01	0.360438	0.674611	0.320077	0.573897	-0.0294088	0.0115759	LURAP1
keratinization (GO:0031424)	1947-01-01	0.308203	0.654168	0.273234	0.554235	-0.0252763	0.010727	TGM3
'de novo' protein folding (GO:0006458)	1954-01-01	0.345193	0.662276	0.306347	0.570254	-0.0230494	0.00949802	UGGT1
kidney epithelium development (GO:0072073)	1962-01-01	0.385066	0.675401	0.342365	0.58791	-0.0232144	0.00911046	BMP7
regulation of cell cycle phase transition (GO:1901987)	2/264	0.612712	0.780816	0.528022	0.690195	-0.0352691	0.00872611	ERCC3;CHEK2
DNA geometric change (GO:0032392)	1957-01-01	0.360438	0.674611	0.320077	0.573897	-0.0206878	0.00814308	ERCC3
DNA duplex unwinding (GO:0032508)	1955-01-01	0.350314	0.668834	0.310954	0.571456	-0.0178243	0.0071693	ERCC3
cellular response to peptide (GO:1901653)	2/273	0.630965	0.784727	0.546044	0.697003	-0.0277922	0.00673738	PTPRA;PIK3R3
dicarboxylic acid transport (GO:0006835)	1957-01-01	0.360438	0.674611	0.320077	0.573897	-0.0148033	0.00582686	MYO6
positive regulation of osteoblast differentiation (GO:0045669)	1959-01-01	0.370405	0.675401	0.32908	0.584416	-0.0142327	0.00558562	BMP7
organic acid biosynthetic process (GO:0016053)	2/272	0.62897	0.784727	0.544065	0.697003	-0.0153787	0.0037281	ASNSD1;AKR1A1
keratinocyte differentiation (GO:0030216)	1954-01-01	0.345193	0.662276	0.306347	0.570254	-0.00838485	0.00345517	TGM3
carboxylic acid biosynthetic process (GO:0046394)	2/272	0.62897	0.784727	0.544065	0.697003	-0.0128656	0.00311888	ASNSD1;AKR1A1
protein catabolic process (GO:0030163)	2/269	0.622936	0.784727	0.538093	0.694275	-0.0119871	0.00290592	HECTD3;CHEK2
negative regulation of nucleocytoplasmic transport (GO:0046823)	1962-01-01	0.385066	0.675401	0.342365	0.58791	-0.00728736	0.00285992	BMP7
glial cell differentiation (GO:0010001)	1961-01-01	0.380217	0.675401	0.337966	0.58791	-0.00710192	0.00278714	NAB1
cell aging (GO:0007569)	1962-01-01	0.385066	0.675401	0.342365	0.58791	-0.00671931	0.00263699	CHEK2
pigment metabolic process (GO:0042440)	1960-01-01	0.37533	0.675401	0.333538	0.587306	-0.00460399	0.00180683	UROD
actin filament-based movement (GO:0030048)	1961-01-01	0.380217	0.675401	0.337966	0.58791	0.000515844	-0.000202442	MYO6
positive regulation of JUN kinase activity (GO:0043507)	1961-01-01	0.380217	0.675401	0.337966	0.58791	0.00115824	-0.000454552	MAP3K2
positive regulation of translation (GO:0045727)	1966-01-01	0.404089	0.686892	0.359674	0.601841	0.00161644	-0.0006071	POLR2D
double-strand break repair via homologous recombination (GO:0000724)	1961-01-01	0.380217	0.675401	0.337966	0.58791	0.00189536	-0.000743833	RAD54L
recombinational repair (GO:0000725)	1962-01-01	0.385066	0.675401	0.342365	0.58791	0.00213198	-0.000836694	RAD54L
protein ubiquitination involved in ubiquitin-dependent protein catabolic process (GO:0042787)	1957-01-01	0.360438	0.674611	0.320077	0.573897	0.00354889	-0.00139691	HECTD3
myelination (GO:0042552)	1959-01-01	0.370405	0.675401	0.32908	0.584416	0.00385641	-0.00151344	NAB1
embryo development (GO:0009790)	2/276	0.6369	0.784727	0.551946	0.697003	0.0111247	-0.00269684	STIL;POFUT1
microtubule-based process (GO:0007017)	3/437	0.66596	0.797895	0.560549	0.697283	0.013363	-0.00301708	KIF3B;CHEK2;KIF24
cellular amino acid metabolic process (GO:0006520)	3/421	0.641079	0.784727	0.535284	0.692229	0.0124955	-0.00302915	HPDL;ASNSD1;HIBCH
homotypic cell-cell adhesion (GO:0034109)	1957-01-01	0.360438	0.674611	0.320077	0.573897	0.00940473	-0.00370187	BMP7
regulation of protein serine/threonine kinase activity (GO:0071900)	3/416	0.633046	0.784727	0.527227	0.690081	0.0226816	-0.00549846	MAP3K2;CCNE2;BMP7
regulation of MAP kinase activity (GO:0043405)	2/273	0.630965	0.784727	0.546044	0.697003	0.0240358	-0.00582675	MAP3K2;BMP7
activation of MAPKK activity (GO:0000186)	1960-01-01	0.37533	0.675401	0.333538	0.587306	0.0172463	-0.0067683	MAP3K2
post-embryonic development (GO:0009791)	1984-01-01	0.482705	0.736563	0.432149	0.649326	0.0242818	-0.00742439	PLAGL2
regulation of neural precursor cell proliferation (GO:2000177)	1965-01-01	0.399389	0.684859	0.355389	0.598907	0.0215494	-0.00815735	LIMS2
spermatid development (GO:0007286)	1958-01-01	0.365441	0.675401	0.324593	0.581007	0.0211267	-0.00829117	SPO11
ceramide metabolic process (GO:0006672)	1964-01-01	0.394652	0.683676	0.351077	0.597642	0.0221011	-0.0084044	ORMDL1
regulation of neuron projection development (GO:0010975)	2/275	0.63493	0.784727	0.549985	0.697003	0.0346789	-0.00840685	RUFY3;BMP7
O-glycan processing (GO:0016266)	1956-01-01	0.355396	0.673081	0.31553	0.572719	0.0215885	-0.00854667	POFUT1
organophosphate biosynthetic process (GO:0090407)	3/436	0.664442	0.797895	0.558994	0.697003	0.0408283	-0.00921816	CMPK1;PIK3R3;DCK
fatty acid metabolic process (GO:0006631)	2/280	0.644698	0.784727	0.559732	0.697003	0.0381564	-0.00924986	FAAH;ACAA2
signal transduction involved in mitotic cell cycle checkpoint (GO:0072413)	1969-01-01	0.417971	0.692503	0.372359	0.607533	0.0252173	-0.00926594	CHEK2
nervous system development (GO:0007399)	2/277	0.638862	0.784727	0.553902	0.697003	0.0401428	-0.00973141	POFUT1;DYRK1A
mitotic cell cycle phase transition (GO:0044772)	2/277	0.638862	0.784727	0.553902	0.697003	0.0405365	-0.00982685	CCNE2;CHEK2
signal transduction involved in mitotic DNA damage checkpoint (GO:1902402)	1969-01-01	0.417971	0.692503	0.372359	0.607533	0.0280651	-0.0103124	CHEK2
response to osmotic stress (GO:0006970)	1964-01-01	0.394652	0.683676	0.351077	0.597642	0.0275991	-0.0104952	MKNK1
cellular iron ion homeostasis (GO:0006879)	1967-01-01	0.408752	0.688855	0.36393	0.604668	0.0285229	-0.0106312	SLC40A1
negative regulation of cell cycle (GO:0045786)	3/430	0.65523	0.792465	0.549595	0.697003	0.0476424	-0.0110819	CHEK2;TP53INP1;BMP7
single-organism cellular localization (GO:1902580)	1/496	0.980416	0.980416	0.965182	0.965182	0.587194	-0.0116138	KIF3B
small GTPase mediated signal transduction (GO:0007264)	1/439	0.969068	0.977365	0.948515	0.956636	0.514129	-0.0117709	GEM
cellular chemical homeostasis (GO:0055082)	1/452	0.972127	0.978563	0.952903	0.959419	0.559623	-0.0121273	SLC40A1
cation homeostasis (GO:0055080)	1/465	0.974885	0.978563	0.95692	0.961389	0.562499	-0.0121896	SLC40A1
hemostasis (GO:0007599)	1/478	0.977372	0.978563	0.960598	0.961952	0.566907	-0.0122851	KIF3B
blood coagulation (GO:0007596)	1/472	0.976256	0.978563	0.958941	0.961389	0.568065	-0.0123102	KIF3B
anion transport (GO:0006820)	1/443	0.970043	0.977512	0.949907	0.95722	0.541255	-0.0123108	MYO6
coagulation (GO:0050817)	1/472	0.976256	0.978563	0.958941	0.961389	0.570614	-0.0123655	KIF3B
cellular response to cytokine stimulus (GO:0071345)	1/471	0.976065	0.978563	0.958658	0.961389	0.57121	-0.0123784	RAE1
positive regulation of protein kinase activity (GO:0045860)	1/456	0.973006	0.978563	0.954177	0.959881	0.578062	-0.0125269	MAP3K2
cellular component morphogenesis (GO:0032989)	1/437	0.968569	0.977365	0.947806	0.956636	0.551943	-0.0126367	BMP7
positive regulation of kinase activity (GO:0033674)	1/480	0.977732	0.978563	0.961135	0.961952	0.585264	-0.0126829	MAP3K2
inner ear morphogenesis (GO:0042472)	1960-01-01	0.37533	0.675401	0.333538	0.587306	0.0334379	-0.0131227	MYO6
negative regulation of protein complex assembly (GO:0031333)	1991-01-01	0.510415	0.749738	0.458087	0.665384	0.0475457	-0.0136947	PMEPA1
signal transduction involved in mitotic DNA integrity checkpoint (GO:1902403)	1969-01-01	0.417971	0.692503	0.372359	0.607533	0.037905	-0.0139279	CHEK2
metal ion homeostasis (GO:0055065)	1/422	0.96456	0.974487	0.942163	0.951859	0.548418	-0.0141733	SLC40A1
secretion by cell (GO:0032940)	1/415	0.962519	0.97326	0.939327	0.949809	0.537879	-0.0145787	MYO6
regulation of bone mineralization (GO:0030500)	1966-01-01	0.404089	0.686892	0.359674	0.601841	0.0388613	-0.0145954	BMP7
cell cycle phase transition (GO:0044770)	2/280	0.644698	0.784727	0.559732	0.697003	0.0606265	-0.014697	CCNE2;CHEK2
positive regulation of neurogenesis (GO:0050769)	2/283	0.650459	0.788214	0.565509	0.700494	0.0620007	-0.0147553	BIN1;BMP7
regulation of cell morphogenesis (GO:0022604)	1/408	0.960362	0.971913	0.936354	0.947616	0.533007	-0.015185	RUFY3
regulation of fatty acid metabolic process (GO:0019217)	1972-01-01	0.431531	0.696361	0.384795	0.614213	0.042544	-0.0153961	PDP1
reactive oxygen species metabolic process (GO:0072593)	1984-01-01	0.482705	0.736563	0.432149	0.649326	0.0514075	-0.0157183	PRDX1
embryonic limb morphogenesis (GO:0030326)	1986-01-01	0.490778	0.739304	0.439683	0.653972	0.0526309	-0.0158969	BMP7
cellular ion homeostasis (GO:0006873)	1/402	0.958415	0.970776	0.933691	0.945733	0.54158	-0.016063	SLC40A1
regulation of cytokine biosynthetic process (GO:0042035)	1993-01-01	0.518058	0.750642	0.46528	0.668415	0.0569817	-0.0163439	MAST2
signal transduction involved in DNA damage checkpoint (GO:0072422)	1971-01-01	0.427046	0.696361	0.380677	0.613458	0.0451885	-0.0163531	CHEK2
epithelial tube morphogenesis (GO:0060562)	1990-01-01	0.506549	0.749641	0.454455	0.664203	0.056971	-0.0164168	STIL
embryonic appendage morphogenesis (GO:0035113)	1986-01-01	0.490778	0.739304	0.439683	0.653972	0.0554409	-0.0167457	BMP7
signal transduction involved in DNA integrity checkpoint (GO:0072401)	1971-01-01	0.427046	0.696361	0.380677	0.613458	0.0482485	-0.0174605	CHEK2
cellular response to hydrogen peroxide (GO:0070301)	1962-01-01	0.385066	0.675401	0.342365	0.58791	0.0445357	-0.017478	PRDX1
cellular cation homeostasis (GO:0030003)	1/389	0.953863	0.96783	0.927536	0.941118	0.542592	-0.0177419	SLC40A1
regulation of mitochondrion organization (GO:0010821)	1997-01-01	0.532989	0.756459	0.479384	0.674689	0.0637978	-0.0178064	ACAA2
negative regulation of NF-kappaB transcription factor activity (GO:0032088)	1965-01-01	0.399389	0.684859	0.355389	0.598907	0.047691	-0.0180531	BMP7
signal transduction involved in cell cycle checkpoint (GO:0072395)	1972-01-01	0.431531	0.696361	0.384795	0.614213	0.0498899	-0.0180545	CHEK2
adult locomotory behavior (GO:0008344)	1988-01-01	0.498725	0.745748	0.447117	0.66132	0.0619652	-0.0181786	DMBX1
positive regulation of MAPK cascade (GO:0043410)	1/395	0.956022	0.969186	0.930444	0.943256	0.581753	-0.018208	MAP3K2
DNA damage response, signal transduction by p53 class mediator (GO:0030330)	1991-01-01	0.510415	0.749738	0.458087	0.665384	0.0634805	-0.0182844	MYO6
molting cycle process (GO:0022404)	1969-01-01	0.417971	0.692503	0.372359	0.607533	0.0504804	-0.0185487	TGM3
ensheathment of neurons (GO:0007272)	1962-01-01	0.385066	0.675401	0.342365	0.58791	0.0497722	-0.019533	NAB1
negative regulation of cell morphogenesis involved in differentiation (GO:0010771)	1988-01-01	0.498725	0.745748	0.447117	0.66132	0.0666126	-0.019542	RUFY3
hair cycle process (GO:0022405)	1969-01-01	0.417971	0.692503	0.372359	0.607533	0.0533884	-0.0196172	TGM3
nucleobase metabolic process (GO:0009112)	1967-01-01	0.408752	0.688855	0.36393	0.604668	0.052874	-0.0197074	DCK
iron ion homeostasis (GO:0055072)	1992-01-01	0.514251	0.749738	0.461695	0.667334	0.0690543	-0.0198899	SLC40A1
cellular response to mechanical stimulus (GO:0071260)	1967-01-01	0.408752	0.688855	0.36393	0.604668	0.054411	-0.0202803	MAP3K2
regulation of system process (GO:0044057)	1/371	0.946734	0.961425	0.918073	0.932319	0.531275	-0.0208997	MSTN
glucose transport (GO:0015758)	1968-01-01	0.413379	0.692503	0.368158	0.607533	0.0574458	-0.0211081	RAE1
BMP signaling pathway (GO:0030509)	1970-01-01	0.422526	0.694192	0.376532	0.610116	0.0578294	-0.0211081	BMP7
oxidoreduction coenzyme metabolic process (GO:0006733)	1965-01-01	0.399389	0.684859	0.355389	0.598907	0.0570582	-0.021599	IDH3B
regulation of glucose transport (GO:0010827)	1990-01-01	0.506549	0.749641	0.454455	0.664203	0.0752405	-0.0216813	RAE1
phosphatidylinositol biosynthetic process (GO:0006661)	1981-01-01	0.470358	0.725238	0.42066	0.640229	0.0689043	-0.0221359	PIK3R3
spermatogenesis (GO:0007283)	2/353	0.764797	0.862616	0.684999	0.782667	0.153464	-0.0226798	SPO11;TESK2
male gamete generation (GO:0048232)	2/354	0.766168	0.862616	0.686496	0.782855	0.153494	-0.0226842	SPO11;TESK2
positive regulation of chromosome organization (GO:2001252)	1972-01-01	0.431531	0.696361	0.384795	0.614213	0.0628311	-0.0227377	TAL1
integrin-mediated signaling pathway (GO:0007229)	1984-01-01	0.482705	0.736563	0.432149	0.649326	0.0746471	-0.0228241	COL3A1
single-organism behavior (GO:0044708)	1/362	0.942769	0.958225	0.912892	0.927858	0.537454	-0.0229347	DMBX1
cellular metal ion homeostasis (GO:0006875)	1/361	0.942311	0.958225	0.912297	0.927858	0.539642	-0.0230281	SLC40A1
hexose transport (GO:0008645)	1969-01-01	0.417971	0.692503	0.372359	0.607533	0.0629912	-0.0231457	RAE1
positive regulation of ossification (GO:0045778)	1983-01-01	0.478622	0.733181	0.428345	0.64853	0.0753157	-0.0233752	BMP7
response to vitamin (GO:0033273)	1975-01-01	0.444778	0.704232	0.396988	0.619406	0.0667537	-0.023407	BMP7
axon ensheathment (GO:0008366)	1962-01-01	0.385066	0.675401	0.342365	0.58791	0.0599071	-0.0235105	NAB1
regulation of cytoskeleton organization (GO:0051493)	1/350	0.937024	0.954031	0.905478	0.921912	0.503242	-0.0236822	SENP6
regulation of reactive oxygen species metabolic process (GO:2000377)	1981-01-01	0.470358	0.725238	0.42066	0.640229	0.0741193	-0.0238112	BMP7
regulation of dendrite development (GO:0050773)	1989-01-01	0.502652	0.745748	0.450798	0.66132	0.0825666	-0.0242223	BMP7
negative regulation of cell division (GO:0051782)	1966-01-01	0.404089	0.686892	0.359674	0.601841	0.0651591	-0.0244723	BMP7
cellular response to reactive oxygen species (GO:0034614)	1989-01-01	0.502652	0.745748	0.450798	0.66132	0.084798	-0.024877	PRDX1
amide transport (GO:0042886)	1983-01-01	0.478622	0.733181	0.428345	0.64853	0.0806982	-0.0250457	CDH17
response to light stimulus (GO:0009416)	2/322	0.718771	0.839358	0.635693	0.745863	0.145306	-0.0254456	ERCC3;TP53INP1
regulation of mRNA processing (GO:0050684)	1969-01-01	0.417971	0.692503	0.372359	0.607533	0.069317	-0.0254701	IWS1
regulation of gliogenesis (GO:0014013)	1967-01-01	0.408752	0.688855	0.36393	0.604668	0.0685438	-0.0255479	BIN1
regulation of multi-organism process (GO:0043900)	2/306	0.692202	0.815415	0.608008	0.727562	0.126093	-0.0257303	ERCC3;POLR2D
positive regulation of organelle organization (GO:0010638)	1/340	0.9318	0.950355	0.898824	0.916723	0.505855	-0.0257578	TAL1
cellular response to light stimulus (GO:0071482)	1985-01-01	0.486757	0.737967	0.435928	0.651679	0.0848587	-0.0257849	TP53INP1
glutamine family amino acid metabolic process (GO:0009064)	1965-01-01	0.399389	0.684859	0.355389	0.598907	0.0683885	-0.025888	ASNSD1
regulation of JUN kinase activity (GO:0043506)	1975-01-01	0.444778	0.704232	0.396988	0.619406	0.0739942	-0.0259459	MAP3K2
regulation of reproductive process (GO:2000241)	1986-01-01	0.490778	0.739304	0.439683	0.653972	0.0870703	-0.0262992	BMP7
negative regulation of vasculature development (GO:1901343)	1970-01-01	0.422526	0.694192	0.376532	0.610116	0.0720635	-0.0263037	BMP7
regulation of biomineral tissue development (GO:0070167)	1972-01-01	0.431531	0.696361	0.384795	0.614213	0.0729029	-0.0263826	BMP7
alpha-amino acid biosynthetic process (GO:1901607)	1969-01-01	0.417971	0.692503	0.372359	0.607533	0.0720674	-0.0264807	ASNSD1
positive regulation of nervous system development (GO:0051962)	2/313	0.70407	0.82609	0.620309	0.732189	0.138986	-0.0265534	BIN1;BMP7
regulation of autophagy (GO:0010506)	1989-01-01	0.502652	0.745748	0.450798	0.66132	0.0908673	-0.0266575	TP53INP1
regulation of vesicle-mediated transport (GO:0060627)	2/306	0.692202	0.815415	0.608008	0.727562	0.131182	-0.0267688	BIN1;TSPAN1
cytokine-mediated signaling pathway (GO:0019221)	1/342	0.932878	0.950632	0.900191	0.917323	0.535441	-0.0271086	RAE1
ubiquitin-dependent protein catabolic process (GO:0006511)	2/355	0.767531	0.862616	0.687988	0.783043	0.185279	-0.0273816	HECTD3;UBAP1
smoothened signaling pathway (GO:0007224)	1972-01-01	0.431531	0.696361	0.384795	0.614213	0.0758198	-0.0274382	STIL
regulation of cell adhesion (GO:0030155)	1/336	0.929592	0.949748	0.896035	0.915463	0.53231	-0.0274452	BMP7
positive regulation of myeloid cell differentiation (GO:0045639)	1974-01-01	0.440397	0.701064	0.39295	0.618844	0.0772907	-0.0274503	TAL1
negative regulation of phosphorylation (GO:0042326)	2/325	0.723534	0.840555	0.640713	0.74877	0.159059	-0.0276274	PMEPA1;BMP7
microtubule-based transport (GO:0010970)	1995-01-01	0.525582	0.754123	0.472379	0.670436	0.0992101	-0.027997	KIF3B
cell-matrix adhesion (GO:0007160)	1/100	0.543885	0.759609	0.48972	0.67941	0.102013	-0.0280485	COL3A1
regulation of ion transmembrane transport (GO:0034765)	2/314	0.705734	0.826633	0.622043	0.7335	0.148979	-0.0283647	KCNJ6;KCNJ15
negative regulation of neuron projection development (GO:0010977)	1991-01-01	0.510415	0.749738	0.458087	0.665384	0.0984858	-0.0283671	RUFY3
regulation of sequence-specific DNA binding transcription factor activity (GO:0051090)	1/338	0.930705	0.950061	0.897439	0.916103	0.554296	-0.0283962	BMP7
DNA catabolic process, endonucleolytic (GO:0000737)	1965-01-01	0.399389	0.684859	0.355389	0.598907	0.0750272	-0.028401	SPO11
endocytosis (GO:0006897)	2/323	0.720366	0.839358	0.637373	0.74709	0.162685	-0.0284889	BIN1;MYO6
organic anion transport (GO:0015711)	1/328	0.924961	0.945837	0.890226	0.910318	0.513943	-0.0286192	MYO6
regulation of cytokine production (GO:0001817)	3/482	0.729172	0.842948	0.627074	0.737716	0.167514	-0.0286197	ZBP1;MAST2;LURAP1
protein methylation (GO:0006479)	1/101	0.54746	0.759609	0.49312	0.67941	0.10445	-0.0287185	CTCFL
feeding behavior (GO:0007631)	1987-01-01	0.494767	0.743412	0.443412	0.657859	0.0969643	-0.0287504	DMBX1
regulation of microtubule cytoskeleton organization (GO:0070507)	1/100	0.543885	0.759609	0.48972	0.67941	0.105031	-0.0288783	SENP6
monosaccharide transport (GO:0015749)	1971-01-01	0.427046	0.696361	0.380677	0.613458	0.080692	-0.0292014	RAE1
regulation of cell cycle arrest (GO:0071156)	1/105	0.561486	0.763167	0.506497	0.682419	0.108554	-0.0293398	BIN1
regulation of transmembrane transport (GO:0034762)	2/327	0.726671	0.840982	0.64403	0.748932	0.170103	-0.0294592	KCNJ6;KCNJ15
meiotic cell cycle process (GO:1903046)	1993-01-01	0.518058	0.750642	0.46528	0.668415	0.103074	-0.0295645	SPO11
hormone-mediated signaling pathway (GO:0009755)	1993-01-01	0.518058	0.750642	0.46528	0.668415	0.103945	-0.0298141	BMP7
central nervous system neuron differentiation (GO:0021953)	1987-01-01	0.494767	0.743412	0.443412	0.657859	0.100921	-0.0299234	TAL1
regulation of myeloid leukocyte differentiation (GO:0002761)	1998-01-01	0.536649	0.759609	0.482852	0.678759	0.110477	-0.0303759	TAL1
histone methylation (GO:0016571)	1974-01-01	0.440397	0.701064	0.39295	0.618844	0.0856248	-0.0304102	CTCFL
cellular component biogenesis (GO:0044085)	1989-01-01	0.502652	0.745748	0.450798	0.66132	0.104014	-0.0305142	NDUFAF6
antigen processing and presentation of exogenous peptide antigen via MHC class II (GO:0019886)	1993-01-01	0.518058	0.750642	0.46528	0.668415	0.106924	-0.0306686	KIF3B
negative regulation of DNA metabolic process (GO:0051053)	1980-01-01	0.466177	0.721625	0.416779	0.637618	0.094025	-0.0306756	CHEK2
cellular transition metal ion homeostasis (GO:0046916)	1989-01-01	0.502652	0.745748	0.450798	0.66132	0.104759	-0.0307329	SLC40A1
apoptotic signaling pathway (GO:0097190)	2/327	0.726671	0.840982	0.64403	0.748932	0.178165	-0.0308556	CHEK2;MKNK1
modification-dependent protein catabolic process (GO:0019941)	2/364	0.779497	0.866271	0.701151	0.788879	0.215031	-0.0308693	HECTD3;UBAP1
positive regulation of cytokine production (GO:0001819)	2/327	0.726671	0.840982	0.64403	0.748932	0.178274	-0.0308744	ZBP1;LURAP1
extrinsic apoptotic signaling pathway (GO:0097191)	1992-01-01	0.514251	0.749738	0.461695	0.667334	0.107624	-0.0309991	MKNK1
wound healing (GO:0042060)	1975-01-01	0.444778	0.704232	0.396988	0.619406	0.0890987	-0.0312423	COL3A1
cellular response to metal ion (GO:0071248)	1999-01-01	0.540281	0.759609	0.486297	0.67941	0.113708	-0.031264	SLC40A1
behavior (GO:0007610)	3/494	0.744367	0.852152	0.643627	0.748932	0.197352	-0.0315745	DMBX1;TAL1;MYO6
response to hydrogen peroxide (GO:0042542)	1995-01-01	0.525582	0.754123	0.472379	0.670436	0.111925	-0.0315852	PRDX1
tube closure (GO:0060606)	1977-01-01	0.453438	0.708422	0.404983	0.627724	0.0917775	-0.0316371	STIL
antigen processing and presentation of peptide or polysaccharide antigen via MHC class II (GO:0002504)	1996-01-01	0.5293	0.755776	0.475893	0.672992	0.113132	-0.031678	KIF3B
limb morphogenesis (GO:0035108)	1/101	0.54746	0.759609	0.49312	0.67941	0.115321	-0.0317077	BMP7
modification-dependent macromolecule catabolic process (GO:0043632)	2/368	0.784641	0.867325	0.706854	0.792988	0.222956	-0.0317359	HECTD3;UBAP1
tube morphogenesis (GO:0035239)	1/101	0.54746	0.759609	0.49312	0.67941	0.115467	-0.0317476	STIL
multicellular organismal reproductive process (GO:0048609)	2/491	0.898932	0.923589	0.842505	0.868303	0.402957	-0.0320305	SPO11;TESK2
gamete generation (GO:0007276)	2/390	0.811099	0.878611	0.736638	0.807132	0.251297	-0.0325211	SPO11;TESK2
peptide transport (GO:0015833)	1972-01-01	0.431531	0.696361	0.384795	0.614213	0.0902456	-0.0326587	CDH17
negative regulation of translation (GO:0017148)	1972-01-01	0.431531	0.696361	0.384795	0.614213	0.0903126	-0.0326829	EIF2B3
protein alkylation (GO:0008213)	1/101	0.54746	0.759609	0.49312	0.67941	0.118964	-0.0327094	CTCFL
establishment of vesicle localization (GO:0051650)	1995-01-01	0.525582	0.754123	0.472379	0.670436	0.116292	-0.0328175	KIF3B
blood vessel development (GO:0001568)	1985-01-01	0.486757	0.737967	0.435928	0.651679	0.108891	-0.0330874	COL3A1
regulation of organelle assembly (GO:1902115)	1980-01-01	0.466177	0.721625	0.416779	0.637618	0.101496	-0.033113	SENP6
response to extracellular stimulus (GO:0009991)	1/313	0.915446	0.937606	0.878456	0.899844	0.516716	-0.0332895	BMP7
antigen processing and presentation of peptide antigen via MHC class II (GO:0002495)	1994-01-01	0.521834	0.754123	0.468841	0.670436	0.118264	-0.033374	KIF3B
negative regulation of immune system process (GO:0002683)	1/311	0.91409	0.937161	0.876795	0.898925	0.515221	-0.0334378	COL3A1
neural tube closure (GO:0001843)	1976-01-01	0.449125	0.707312	0.400999	0.624011	0.0966989	-0.0334853	STIL
ribonucleoside monophosphate biosynthetic process (GO:0009156)	1978-01-01	0.457718	0.713216	0.408941	0.629716	0.099598	-0.0336612	CMPK1
regulation of homeostatic process (GO:0032844)	1/314	0.916116	0.937606	0.879278	0.899904	0.523727	-0.0337412	TAL1
alcohol metabolic process (GO:0006066)	2/340	0.746343	0.852433	0.665011	0.767745	0.212807	-0.033977	ACAA2;PCK1
multicellular organism growth (GO:0035264)	1979-01-01	0.461964	0.717934	0.412873	0.634113	0.102595	-0.0339978	STIL
intrinsic apoptotic signaling pathway in response to DNA damage (GO:0008630)	1979-01-01	0.461964	0.717934	0.412873	0.634113	0.102944	-0.0341134	CHEK2
negative regulation of intracellular protein transport (GO:0090317)	1973-01-01	0.435981	0.697807	0.388886	0.616565	0.0951824	-0.0342479	BMP7
positive regulation of GTPase activity (GO:0043547)	2/482	0.89299	0.921031	0.834902	0.864869	0.417692	-0.0343601	EIF2B3;BIN1
negative regulation of intracellular signal transduction (GO:1902532)	2/345	0.753582	0.854399	0.672815	0.774757	0.218896	-0.034445	DYRK1A;BMP7
positive regulation of GTP catabolic process (GO:0033126)	2/483	0.893666	0.921031	0.835763	0.864869	0.421227	-0.0346508	EIF2B3;BIN1
nucleoside triphosphate biosynthetic process (GO:0009142)	1969-01-01	0.417971	0.692503	0.372359	0.607533	0.0945952	-0.0347584	CMPK1
interaction with host (GO:0051701)	1992-01-01	0.514251	0.749738	0.461695	0.667334	0.121428	-0.0349753	VPS16
protein tetramerization (GO:0051262)	1989-01-01	0.502652	0.745748	0.450798	0.66132	0.120387	-0.0353177	TGM3
gene expression (GO:0010467)	4/672	0.773225	0.863716	0.65991	0.765132	0.242308	-0.0355007	EIF2B3;ERCC3;POLR2D;SNRPB
appendage morphogenesis (GO:0035107)	1/101	0.54746	0.759609	0.49312	0.67941	0.129444	-0.0355908	BMP7
regulation of cell-cell adhesion (GO:0022407)	1994-01-01	0.521834	0.754123	0.468841	0.670436	0.126144	-0.0355979	BMP7
odontogenesis of dentin-containing tooth (GO:0042475)	1969-01-01	0.417971	0.692503	0.372359	0.607533	0.097331	-0.0357636	BMP7
centrosome organization (GO:0051297)	1964-01-01	0.394652	0.683676	0.351077	0.597642	0.0940726	-0.0357731	KIF3B
proteolysis involved in cellular protein catabolic process (GO:0051603)	2/391	0.81223	0.878611	0.73793	0.807132	0.28064	-0.0363184	HECTD3;UBAP1
fatty acid catabolic process (GO:0009062)	1964-01-01	0.394652	0.683676	0.351077	0.597642	0.095566	-0.036341	FAAH
regulation of cytokine-mediated signaling pathway (GO:0001959)	1995-01-01	0.525582	0.754123	0.472379	0.670436	0.129572	-0.0365652	ZBP1
positive regulation of cell development (GO:0010720)	2/358	0.771581	0.863174	0.692427	0.785061	0.249792	-0.0367541	BIN1;BMP7
leukocyte mediated immunity (GO:0002443)	1970-01-01	0.422526	0.694192	0.376532	0.610116	0.100774	-0.0367833	PRDX1
positive regulation of transmembrane receptor protein serine/threonine kinase signaling pathway (GO:0090100)	1973-01-01	0.435981	0.697807	0.388886	0.616565	0.102248	-0.0367903	BMP7
regeneration (GO:0031099)	1997-01-01	0.532989	0.756459	0.479384	0.674689	0.131885	-0.03681	MSTN
lipid biosynthetic process (GO:0008610)	2/491	0.898932	0.923589	0.842505	0.868303	0.469686	-0.0373347	ACAA2;PIK3R3
response to estradiol (GO:0032355)	1/100	0.543885	0.759609	0.48972	0.67941	0.138776	-0.0381567	BMP7
intracellular steroid hormone receptor signaling pathway (GO:0030518)	1973-01-01	0.435981	0.697807	0.388886	0.616565	0.106675	-0.0383831	PMEPA1
phospholipid metabolic process (GO:0006644)	1/288	0.896854	0.923509	0.856003	0.879905	0.48515	-0.0386058	PIK3R3
regulation of mRNA metabolic process (GO:1903311)	1976-01-01	0.449125	0.707312	0.400999	0.624011	0.111729	-0.03869	IWS1
regulation of establishment of protein localization (GO:0070201)	2/442	0.862491	0.907412	0.797029	0.845856	0.398603	-0.0387275	PRDX1;BMP7
glycerolipid metabolic process (GO:0046486)	1/296	0.903207	0.92681	0.863601	0.886169	0.51311	-0.0389996	PIK3R3
axis specification (GO:0009798)	1978-01-01	0.457718	0.713216	0.408941	0.629716	0.116183	-0.0392664	STIL
DNA integrity checkpoint (GO:0031570)	1986-01-01	0.490778	0.739304	0.439683	0.653972	0.130133	-0.0393062	CHEK2
multicellular organismal development (GO:0007275)	2/453	0.871586	0.909381	0.808139	0.852851	0.41415	-0.0393406	ERG;EBF4
carbohydrate transport (GO:0008643)	1/102	0.551008	0.76177	0.496497	0.68229	0.145352	-0.0395519	RAE1
monovalent inorganic cation transport (GO:0015672)	2/384	0.804184	0.875535	0.728777	0.803839	0.2977	-0.0395705	KCNJ6;KCNJ15
cytoskeleton-dependent intracellular transport (GO:0030705)	1/104	0.558021	0.763167	0.503186	0.682419	0.146966	-0.0397219	KIF3B
positive regulation of type I interferon production (GO:0032481)	1977-01-01	0.453438	0.708422	0.404983	0.627724	0.115577	-0.0398411	ZBP1
response to ketone (GO:1901654)	1/105	0.561486	0.763167	0.506497	0.682419	0.148171	-0.0400475	MSTN
polyol metabolic process (GO:0019751)	1999-01-01	0.540281	0.759609	0.486297	0.67941	0.145841	-0.0400991	PCK1
carbohydrate derivative biosynthetic process (GO:1901137)	2/377	0.795834	0.871496	0.71936	0.797934	0.291967	-0.0401581	CMPK1;DCK
positive regulation of mitotic cell cycle (GO:0045931)	1/103	0.554528	0.762234	0.499853	0.682419	0.148051	-0.0401961	TAL1
regulation of protein transport (GO:0051223)	2/379	0.798251	0.87311	0.722078	0.798692	0.297782	-0.0404071	PRDX1;BMP7
response to nutrient levels (GO:0031667)	1/291	0.899284	0.923589	0.8589	0.882114	0.511286	-0.0406413	BMP7
negative regulation of transferase activity (GO:0051348)	1/284	0.893524	0.921031	0.852048	0.876605	0.494393	-0.0406695	BMP7
alpha-amino acid catabolic process (GO:1901606)	1992-01-01	0.514251	0.749738	0.461695	0.667334	0.141372	-0.0407197	HIBCH
positive regulation of cell cycle (GO:0045787)	1/278	0.888327	0.91848	0.845913	0.871054	0.479368	-0.0407632	TAL1
negative regulation of MAP kinase activity (GO:0043407)	1974-01-01	0.440397	0.701064	0.39295	0.618844	0.115396	-0.0409836	BMP7
negative regulation of transport (GO:0051051)	2/361	0.775569	0.863716	0.696815	0.786268	0.281875	-0.0412977	ACAA2;BMP7
negative regulation of transforming growth factor beta receptor signaling pathway (GO:0030512)	1973-01-01	0.435981	0.697807	0.388886	0.616565	0.115195	-0.0414487	PMEPA1
embryonic skeletal system morphogenesis (GO:0048704)	1981-01-01	0.470358	0.725238	0.42066	0.640229	0.129056	-0.0414599	BMP7
sensory perception (GO:0007600)	2/457	0.874755	0.909381	0.812044	0.853588	0.436604	-0.0414736	MYO6;IMPG1
cellular protein complex assembly (GO:0043623)	1/256	0.867022	0.908445	0.821188	0.857588	0.433076	-0.0415845	NDUFAF6
hemopoiesis (GO:0030097)	1995-01-01	0.525582	0.754123	0.472379	0.670436	0.147867	-0.0417281	TAL1
regulation of response to cytokine stimulus (GO:0060759)	1/101	0.54746	0.759609	0.49312	0.67941	0.151864	-0.0417552	ZBP1
regulation of striated muscle tissue development (GO:0016202)	1/112	0.585	0.77104	0.529072	0.690195	0.160884	-0.0418322	MSTN
odontogenesis (GO:0042476)	1996-01-01	0.5293	0.755776	0.475893	0.672992	0.149425	-0.0418406	BMP7
regulation of osteoblast differentiation (GO:0045667)	1/106	0.564925	0.763167	0.509786	0.682419	0.156062	-0.0421802	BMP7
protein oligomerization (GO:0051259)	2/366	0.782082	0.867325	0.704014	0.791344	0.296601	-0.0422187	HSCB;TGM3
organic hydroxy compound metabolic process (GO:1901615)	2/476	0.888852	0.91848	0.829654	0.862496	0.496805	-0.0422459	ACAA2;PCK1
response to inorganic substance (GO:0010035)	2/370	0.787174	0.867325	0.709672	0.793916	0.297011	-0.042277	PRDX1;SLC40A1
DNA conformation change (GO:0071103)	1999-01-01	0.540281	0.759609	0.486297	0.67941	0.154246	-0.0424101	ERCC3
regulation of muscle tissue development (GO:1901861)	1/113	0.588255	0.772536	0.532212	0.691993	0.164986	-0.042579	MSTN
protein targeting (GO:0006605)	1/273	0.883804	0.914869	0.840609	0.867868	0.480375	-0.0427411	MYO6
cellular response to inorganic substance (GO:0071241)	1/110	0.578413	0.768174	0.522728	0.687248	0.162323	-0.0428108	SLC40A1
response to transition metal nanoparticle (GO:1990267)	1/106	0.564925	0.763167	0.509786	0.682419	0.158751	-0.042907	SLC40A1
negative regulation of cell projection organization (GO:0031345)	1/106	0.564925	0.763167	0.509786	0.682419	0.158811	-0.0429232	RUFY3
regulation of protein catabolic process (GO:0042176)	1/260	0.871175	0.909381	0.825958	0.859522	0.453376	-0.0430667	CHEK2
negative regulation of cellular response to growth factor stimulus (GO:0090288)	1/104	0.558021	0.763167	0.503186	0.682419	0.159438	-0.0430926	PMEPA1
regulation of cyclin-dependent protein serine/threonine kinase activity (GO:0000079)	1989-01-01	0.502652	0.745748	0.450798	0.66132	0.147276	-0.0432058	CCNE2
protein N-linked glycosylation via asparagine (GO:0018279)	1996-01-01	0.5293	0.755776	0.475893	0.672992	0.154536	-0.0432716	UGGT1
adherens junction organization (GO:0034332)	1969-01-01	0.417971	0.692503	0.372359	0.607533	0.117789	-0.0432809	TESK2
peptidyl-asparagine modification (GO:0018196)	1997-01-01	0.532989	0.756459	0.479384	0.674689	0.155126	-0.0432967	UGGT1
translation (GO:0006412)	1/264	0.8752	0.909381	0.830603	0.862496	0.456144	-0.0433297	EIF2B3
protein localization to organelle (GO:0033365)	2/396	0.817798	0.882203	0.744307	0.810345	0.345904	-0.0433532	SPO11;BMP7
cellular response to lipopolysaccharide (GO:0071222)	1/110	0.578413	0.768174	0.522728	0.687248	0.164959	-0.0435061	PLSCR4
guanosine-containing compound metabolic process (GO:1901068)	1/269	0.880055	0.912592	0.836236	0.864869	0.475864	-0.0435253	GEM
regulation of muscle organ development (GO:0048634)	1/114	0.591485	0.772671	0.535332	0.692229	0.168862	-0.04355	MSTN
negative regulation of phosphorus metabolic process (GO:0010563)	2/458	0.875536	0.909381	0.81301	0.853588	0.459643	-0.0436621	PMEPA1;BMP7
negative regulation of immune response (GO:0050777)	1/103	0.554528	0.762234	0.499853	0.682419	0.160847	-0.0436702	COL3A1
microtubule organizing center organization (GO:0031023)	1970-01-01	0.422526	0.694192	0.376532	0.610116	0.120071	-0.0438268	KIF3B
negative regulation of phosphate metabolic process (GO:0045936)	2/458	0.875536	0.909381	0.81301	0.853588	0.462278	-0.0439124	PMEPA1;BMP7
cellular response to molecule of bacterial origin (GO:0071219)	1/116	0.59787	0.778222	0.54151	0.697003	0.175209	-0.0439327	PLSCR4
GTP metabolic process (GO:0046039)	1/258	0.869115	0.908445	0.823589	0.857814	0.458958	-0.0440698	GEM
positive regulation of defense response (GO:0031349)	1/272	0.882878	0.914714	0.839527	0.867511	0.495519	-0.0441723	ZBP1
cartilage development (GO:0051216)	1975-01-01	0.444778	0.704232	0.396988	0.619406	0.126151	-0.0442345	BMP7
regulation of DNA metabolic process (GO:0051052)	1/265	0.876186	0.909381	0.831745	0.862496	0.467069	-0.0443675	CHEK2
negative regulation of protein modification process (GO:0031400)	2/407	0.829531	0.888658	0.757876	0.818312	0.377695	-0.0445843	PMEPA1;BMP7
autophagy (GO:0006914)	1/102	0.551008	0.76177	0.496497	0.68229	0.164055	-0.0446411	TP53INP1
protein localization to nucleus (GO:0034504)	1/101	0.54746	0.759609	0.49312	0.67941	0.163405	-0.0449283	BMP7
response to monosaccharide (GO:0034284)	1/116	0.59787	0.778222	0.54151	0.697003	0.180022	-0.0451395	EIF2B3
response to retinoic acid (GO:0032526)	1/111	0.581719	0.769097	0.52591	0.689124	0.171938	-0.0451402	ASXL1
protein deubiquitination (GO:0016579)	1980-01-01	0.466177	0.721625	0.416779	0.637618	0.138688	-0.0452468	ASXL1
organ morphogenesis (GO:0009887)	2/405	0.827449	0.888546	0.755456	0.817895	0.383915	-0.0453667	COL5A2;BMP7
cell part morphogenesis (GO:0032990)	1/248	0.858311	0.905184	0.811256	0.853588	0.45604	-0.0454293	BMP7
guanosine-containing compound catabolic process (GO:1901069)	1/246	0.856047	0.904415	0.808688	0.852851	0.452386	-0.0454497	GEM
response to steroid hormone (GO:0048545)	2/369	0.785911	0.867325	0.708266	0.793096	0.321714	-0.0457933	MSTN;BMP7
regulation of small GTPase mediated signal transduction (GO:0051056)	1/256	0.867022	0.908445	0.821188	0.857588	0.47746	-0.0458463	COL3A1
response to metal ion (GO:0010038)	1/255	0.865963	0.908445	0.819975	0.857588	0.47746	-0.0458464	SLC40A1
steroid biosynthetic process (GO:0006694)	1/108	0.571722	0.765643	0.5163	0.685684	0.171912	-0.0459072	ACAA2
regulation of cell projection organization (GO:0031344)	2/391	0.81223	0.878611	0.73793	0.807132	0.35482	-0.0459183	RUFY3;BMP7
negative regulation of epithelial cell proliferation (GO:0050680)	1/110	0.578413	0.768174	0.522728	0.687248	0.174634	-0.0460579	LIMS2
DNA damage checkpoint (GO:0000077)	1977-01-01	0.453438	0.708422	0.404983	0.627724	0.133713	-0.046093	CHEK2
regulation of innate immune response (GO:0045088)	1/254	0.864895	0.908445	0.818754	0.857327	0.480671	-0.0461547	ZBP1
GTP catabolic process (GO:0006184)	1/243	0.852582	0.902373	0.804773	0.851007	0.451578	-0.0463893	GEM
reproductive structure development (GO:0048608)	1/265	0.876186	0.909381	0.831745	0.862496	0.489984	-0.0465442	SPO11
regulation of cell morphogenesis involved in differentiation (GO:0010769)	1/248	0.858311	0.905184	0.811256	0.853588	0.468876	-0.0467079	RUFY3
regulation of mitotic cell cycle phase transition (GO:1901990)	1/251	0.861642	0.907412	0.815043	0.85496	0.481381	-0.0467701	ERCC3
positive regulation of protein complex assembly (GO:0031334)	1/122	0.616434	0.780816	0.559559	0.697003	0.189319	-0.0468405	TAL1
regulation of microtubule-based process (GO:0032886)	1/124	0.622431	0.784727	0.565418	0.700494	0.193312	-0.0468627	SENP6
regulation of epithelial cell proliferation (GO:0050678)	1/258	0.869115	0.908445	0.823589	0.857814	0.489576	-0.0470097	LIMS2
regulation of gene expression, epigenetic (GO:0040029)	1/122	0.616434	0.780816	0.559559	0.697003	0.19046	-0.0471226	CTCFL
activation of protein kinase activity (GO:0032147)	1/252	0.862735	0.907412	0.816288	0.855505	0.486336	-0.0472515	MAP3K2
tube formation (GO:0035148)	1/114	0.591485	0.772671	0.535332	0.692229	0.184556	-0.0475974	STIL
response to glucose (GO:0009749)	1/106	0.564925	0.763167	0.509786	0.682419	0.176669	-0.0477498	EIF2B3
phosphatidylinositol metabolic process (GO:0046488)	1/125	0.625394	0.784727	0.568319	0.702497	0.197233	-0.0478131	PIK3R3
divalent inorganic cation transport (GO:0072511)	1/238	0.846622	0.898488	0.79807	0.846198	0.447694	-0.0479222	TMC2
regulation of synaptic transmission (GO:0050804)	1/245	0.854901	0.904015	0.807392	0.852851	0.475075	-0.0479393	MYO6
positive regulation of protein serine/threonine kinase activity (GO:0071902)	1/257	0.868072	0.908445	0.822393	0.857814	0.501676	-0.0481716	MAP3K2
response to molecule of bacterial origin (GO:0002237)	1/243	0.852582	0.902373	0.804773	0.851007	0.469803	-0.0482615	PLSCR4
response to hexose (GO:0009746)	1/111	0.581719	0.769097	0.52591	0.689124	0.183863	-0.0482711	EIF2B3
regulation of RNA splicing (GO:0043484)	1973-01-01	0.435981	0.697807	0.388886	0.616565	0.134632	-0.0484424	ESRP1
regulation of response to DNA damage stimulus (GO:2001020)	1/124	0.622431	0.784727	0.565418	0.700494	0.200481	-0.0486004	DYRK1A
cellular component assembly involved in morphogenesis (GO:0010927)	1/186	0.768527	0.862616	0.713338	0.794883	0.328972	-0.0486174	KIF24
negative regulation of protein transport (GO:0051224)	1/122	0.616434	0.780816	0.559559	0.697003	0.198041	-0.0489984	BMP7
muscle system process (GO:0003012)	1/237	0.845402	0.898001	0.796702	0.845856	0.455709	-0.0490268	MSTN
steroid metabolic process (GO:0008202)	1/240	0.849034	0.900236	0.800778	0.848306	0.468052	-0.0491913	ACAA2
transition metal ion transport (GO:0000041)	1/101	0.54746	0.759609	0.49312	0.67941	0.179766	-0.0494267	SLC40A1
regulation of type I interferon production (GO:0032479)	1/108	0.571722	0.765643	0.5163	0.685684	0.185195	-0.0494544	ZBP1
divalent metal ion transport (GO:0070838)	1/234	0.841683	0.894858	0.792544	0.842614	0.445785	-0.0495224	TMC2
cellular amino acid biosynthetic process (GO:0008652)	1/106	0.564925	0.763167	0.509786	0.682419	0.183363	-0.0495591	ASNSD1
negative regulation of transmembrane receptor protein serine/threonine kinase signaling pathway (GO:0090101)	1/107	0.568337	0.765143	0.513054	0.684459	0.185283	-0.0495989	PMEPA1
regulation of DNA replication (GO:0006275)	1/118	0.604155	0.78066	0.547606	0.697003	0.200951	-0.0497586	CHEK2
histone acetylation (GO:0016573)	1/101	0.54746	0.759609	0.49312	0.67941	0.181144	-0.0498058	SAP130
circadian rhythm (GO:0007623)	1/127	0.631252	0.784727	0.574062	0.705157	0.205697	-0.0498649	DYRK1A
germ cell development (GO:0007281)	1/121	0.6134	0.780816	0.556601	0.697003	0.201673	-0.049897	SPO11
antigen processing and presentation of exogenous antigen (GO:0019884)	1/173	0.743486	0.851971	0.687158	0.782855	0.311995	-0.0499824	KIF3B
cilium assembly (GO:0042384)	1/118	0.604155	0.78066	0.547606	0.697003	0.202141	-0.0500531	KIF24
regulation of intrinsic apoptotic signaling pathway (GO:2001242)	1/126	0.628335	0.784727	0.5712	0.703843	0.206996	-0.05018	PLAGL2
positive regulation of cell adhesion (GO:0045785)	1/171	0.739402	0.848943	0.682926	0.781055	0.307796	-0.0504058	BMP7
antigen processing and presentation (GO:0019882)	1/225	0.829984	0.888658	0.779557	0.834835	0.427245	-0.0504334	KIF3B
transition metal ion homeostasis (GO:0055076)	1/120	0.610343	0.780816	0.553622	0.697003	0.203984	-0.0504688	SLC40A1
muscle cell differentiation (GO:0042692)	1/119	0.607261	0.780816	0.550624	0.697003	0.204039	-0.0504824	BIN1
cholesterol metabolic process (GO:0008203)	1/107	0.568337	0.765143	0.513054	0.684459	0.189125	-0.0506273	ACAA2
mitochondrion organization (GO:0007005)	1/179	0.755361	0.855592	0.699523	0.787799	0.325375	-0.050746	ACAA2
cellular response to fibroblast growth factor stimulus (GO:0044344)	1/183	0.762973	0.862555	0.707496	0.792988	0.343252	-0.0507519	MKNK1
positive regulation of JNK cascade (GO:0046330)	1/107	0.568337	0.765143	0.513054	0.684459	0.190218	-0.0509199	MAP3K2
antigen processing and presentation of exogenous peptide antigen (GO:0002478)	1/171	0.739402	0.848943	0.682926	0.781055	0.311538	-0.0510186	KIF3B
fibroblast growth factor receptor signaling pathway (GO:0008543)	1/163	0.722408	0.840076	0.665422	0.767745	0.29318	-0.0510906	MKNK1
regulation of cellular ketone metabolic process (GO:0010565)	1/178	0.753421	0.854399	0.697496	0.786268	0.325715	-0.0512537	PDP1
membrane lipid metabolic process (GO:0006643)	1/162	0.720208	0.839358	0.663168	0.767399	0.293131	-0.0513323	ORMDL1
embryo development ending in birth or egg hatching (GO:0009792)	1/230	0.836585	0.891047	0.786868	0.838093	0.445089	-0.0513448	STIL
regulation of transforming growth factor beta receptor signaling pathway (GO:0017015)	1/103	0.554528	0.762234	0.499853	0.682419	0.189601	-0.0514772	PMEPA1
cell projection morphogenesis (GO:0048858)	1/228	0.833976	0.889876	0.783973	0.836522	0.443404	-0.0517332	BMP7
hematopoietic progenitor cell differentiation (GO:0002244)	1/106	0.564925	0.763167	0.509786	0.682419	0.191513	-0.051762	TAL1
sterol metabolic process (GO:0016125)	1/119	0.607261	0.780816	0.550624	0.697003	0.209706	-0.0518845	ACAA2
antigen processing and presentation of peptide antigen (GO:0048002)	1/185	0.76669	0.862616	0.711404	0.794344	0.353278	-0.0522094	KIF3B
chordate embryonic development (GO:0043009)	1/226	0.831325	0.888658	0.781039	0.834903	0.442515	-0.052236	STIL
response to fibroblast growth factor (GO:0071774)	1/187	0.77035	0.862616	0.71526	0.794883	0.353646	-0.0522639	MKNK1
protein N-linked glycosylation (GO:0006487)	1/104	0.558021	0.763167	0.503186	0.682419	0.193521	-0.0523046	UGGT1
in utero embryonic development (GO:0001701)	1/222	0.825896	0.887688	0.775052	0.831522	0.439215	-0.0523261	STIL
synapse organization (GO:0050808)	1/111	0.581719	0.769097	0.52591	0.689124	0.199571	-0.0523949	MYO6
lipid catabolic process (GO:0016042)	1/232	0.839154	0.892975	0.789725	0.840376	0.46333	-0.0524472	FAAH
RNA catabolic process (GO:0006401)	1/220	0.823117	0.886318	0.771998	0.829757	0.435021	-0.0524982	POLR2D
intrinsic apoptotic signaling pathway (GO:0097193)	1/170	0.737335	0.848224	0.680788	0.780125	0.3195	-0.0525931	CHEK2
positive regulation of cell division (GO:0051781)	1/120	0.610343	0.780816	0.553622	0.697003	0.213309	-0.052776	TAL1
negative regulation of apoptotic signaling pathway (GO:2001234)	1/187	0.77035	0.862616	0.71526	0.794883	0.358173	-0.0529329	ACAA2
regulation of ossification (GO:0030278)	1/173	0.743486	0.851971	0.687158	0.782855	0.330964	-0.0530212	BMP7
negative regulation of protein serine/threonine kinase activity (GO:0071901)	1/118	0.604155	0.78066	0.547606	0.697003	0.214222	-0.0530447	BMP7
cilium organization (GO:0044782)	1/125	0.625394	0.784727	0.568319	0.702497	0.219904	-0.0533091	KIF24
carboxylic acid transport (GO:0046942)	1/224	0.828632	0.888658	0.778065	0.833995	0.45276	-0.0534453	MYO6
regulation of Ras protein signal transduction (GO:0046578)	1/109	0.57508	0.768078	0.519525	0.687248	0.202842	-0.0535227	COL3A1
cellular amino acid catabolic process (GO:0009063)	1/117	0.601025	0.78066	0.544568	0.697003	0.21672	-0.0536631	HIBCH
brain development (GO:0007420)	1/187	0.77035	0.862616	0.71526	0.794883	0.363262	-0.053685	DMBX1
glycerophospholipid metabolic process (GO:0006650)	1/229	0.835286	0.890468	0.785425	0.837313	0.463974	-0.053825	PIK3R3
organic acid transport (GO:0015849)	1/226	0.831325	0.888658	0.781039	0.834903	0.456111	-0.0538409	MYO6
sensory perception of sound (GO:0007605)	1/124	0.622431	0.784727	0.565418	0.700494	0.222529	-0.0539453	MYO6
negative regulation of sequence-specific DNA binding transcription factor activity (GO:0043433)	1/126	0.628335	0.784727	0.5712	0.703843	0.223907	-0.0542794	BMP7
cellular response to external stimulus (GO:0071496)	1/185	0.76669	0.862616	0.711404	0.794344	0.368032	-0.0543899	MAP3K2
regulation of mitosis (GO:0007088)	1/112	0.585	0.77104	0.529072	0.690195	0.209227	-0.0544021	BMP7
calcium ion transport (GO:0006816)	1/215	0.815975	0.881043	0.764182	0.822858	0.430895	-0.0545722	TMC2
cellular carbohydrate metabolic process (GO:0044262)	1/165	0.726757	0.840982	0.669886	0.772138	0.315445	-0.0546303	PCK1
response to nutrient (GO:0007584)	1/163	0.722408	0.840076	0.665422	0.767745	0.314105	-0.054737	BMP7
negative regulation of protein kinase activity (GO:0006469)	1/189	0.773952	0.863716	0.719065	0.797934	0.374875	-0.0549232	BMP7
positive regulation of stress-activated MAPK cascade (GO:0032874)	1/118	0.604155	0.78066	0.547606	0.697003	0.221894	-0.0549442	MAP3K2
cellular amide metabolic process (GO:0043603)	1/177	0.751465	0.854399	0.695456	0.786268	0.349834	-0.0550491	ASNSD1
response to lipopolysaccharide (GO:0032496)	1/228	0.833976	0.889876	0.783973	0.836522	0.472459	-0.0551231	PLSCR4
carbohydrate catabolic process (GO:0016052)	1/120	0.610343	0.780816	0.553622	0.697003	0.222867	-0.0551406	AKR1A1
detection of abiotic stimulus (GO:0009582)	1/178	0.753421	0.854399	0.697496	0.786268	0.351381	-0.0552925	TMC2
morphogenesis of a branching structure (GO:0001763)	1/170	0.737335	0.848224	0.680788	0.780125	0.3366	-0.0554081	BMP7
response to wounding (GO:0009611)	1/167	0.731038	0.844277	0.67429	0.775697	0.327375	-0.0554162	COL3A1
positive regulation of stress-activated protein kinase signaling cascade (GO:0070304)	1/119	0.607261	0.780816	0.550624	0.697003	0.224009	-0.0554232	MAP3K2
positive regulation of neuron differentiation (GO:0045666)	1/217	0.818865	0.882547	0.76734	0.825504	0.444902	-0.0555877	BMP7
negative regulation of kinase activity (GO:0033673)	1/202	0.796036	0.871496	0.7426	0.809235	0.40429	-0.0556075	BMP7
nuclear-transcribed mRNA catabolic process (GO:0000956)	1/183	0.762973	0.862555	0.707496	0.792988	0.376188	-0.0556217	POLR2D
coenzyme metabolic process (GO:0006732)	1/196	0.786123	0.867325	0.73199	0.805121	0.391125	-0.0556734	IDH3B
mRNA catabolic process (GO:0006402)	1/193	0.780989	0.867111	0.726524	0.802105	0.390517	-0.0556832	POLR2D
cofactor biosynthetic process (GO:0051188)	1/127	0.631252	0.784727	0.574062	0.705157	0.230081	-0.0557762	UROD
neuron projection morphogenesis (GO:0048812)	1/175	0.747507	0.852433	0.691335	0.784578	0.349883	-0.0558626	BMP7
cell projection assembly (GO:0030031)	1/213	0.813038	0.878678	0.760983	0.820162	0.431917	-0.0558627	KIF24
peptidyl-lysine acetylation (GO:0018394)	1/108	0.571722	0.765643	0.5163	0.685684	0.20937	-0.05591	SAP130
regulation of leukocyte differentiation (GO:1902105)	1/210	0.808546	0.878611	0.756102	0.817895	0.432548	-0.0559773	TAL1
morphogenesis of a branching epithelium (GO:0061138)	1/162	0.720208	0.839358	0.663168	0.767399	0.320339	-0.056097	BMP7
positive regulation of innate immune response (GO:0045089)	1/190	0.775732	0.863716	0.720948	0.798193	0.383507	-0.0561879	ZBP1
detection of external stimulus (GO:0009581)	1/175	0.747507	0.852433	0.691335	0.784578	0.351952	-0.056193	TMC2
proteasome-mediated ubiquitin-dependent protein catabolic process (GO:0043161)	1/205	0.80082	0.873487	0.747748	0.81184	0.415711	-0.0562301	HECTD3
plasma membrane organization (GO:0007009)	1/121	0.6134	0.780816	0.556601	0.697003	0.227411	-0.056265	PLSCR4
anatomical structure homeostasis (GO:0060249)	1/208	0.805492	0.876149	0.752794	0.815815	0.425906	-0.0563129	PRDX1
ribonucleoside biosynthetic process (GO:0042455)	1/110	0.578413	0.768174	0.522728	0.687248	0.213545	-0.0563201	CMPK1
post-translational protein modification (GO:0043687)	1/211	0.810055	0.878611	0.75774	0.818312	0.435641	-0.0563775	UGGT1
embryonic organ morphogenesis (GO:0048562)	1/121	0.6134	0.780816	0.556601	0.697003	0.228119	-0.0564401	BMP7
single-organism carbohydrate catabolic process (GO:0044724)	1/113	0.588255	0.772536	0.532212	0.691993	0.219752	-0.0567127	AKR1A1
phospholipid biosynthetic process (GO:0008654)	1/206	0.802389	0.874389	0.749441	0.812929	0.423104	-0.0567932	PIK3R3
proteasomal protein catabolic process (GO:0010498)	1/212	0.811553	0.878611	0.759367	0.81917	0.439246	-0.0568441	HECTD3
intracellular receptor signaling pathway (GO:0030522)	1/186	0.768527	0.862616	0.713338	0.794883	0.384885	-0.0568806	PMEPA1
sensory perception of mechanical stimulus (GO:0050954)	1/127	0.631252	0.784727	0.574062	0.705157	0.234641	-0.0568816	MYO6
response to carbohydrate (GO:0009743)	1/139	0.664535	0.797895	0.60697	0.727562	0.252532	-0.0570163	EIF2B3
regulation of myeloid cell differentiation (GO:0045637)	1/156	0.706638	0.826633	0.649325	0.7536	0.2997	-0.0570612	TAL1
positive regulation of homeostatic process (GO:0032846)	1/130	0.639868	0.784727	0.582536	0.709646	0.235822	-0.0571678	TAL1
negative regulation of growth (GO:0045926)	1/221	0.824512	0.887009	0.77353	0.830646	0.47804	-0.0573169	MSTN
cellular protein complex disassembly (GO:0043624)	1/113	0.588255	0.772536	0.532212	0.691993	0.222834	-0.0575083	KIF24
regulation of cellular response to growth factor stimulus (GO:0090287)	1/176	0.749494	0.853872	0.693402	0.785411	0.364797	-0.0576285	PMEPA1
regulation of axonogenesis (GO:0050770)	1/114	0.591485	0.772671	0.535332	0.692229	0.223602	-0.0576674	RUFY3
MAPK cascade (GO:0000165)	1/170	0.737335	0.848224	0.680788	0.780125	0.351392	-0.057843	MAP3K2
internal peptidyl-lysine acetylation (GO:0018393)	1/106	0.564925	0.763167	0.509786	0.682419	0.214303	-0.0579216	SAP130
cellular response to radiation (GO:0071478)	1/126	0.628335	0.784727	0.5712	0.703843	0.239242	-0.057997	TP53INP1
glycerophospholipid biosynthetic process (GO:0046474)	1/178	0.753421	0.854399	0.697496	0.786268	0.368891	-0.0580478	PIK3R3
signal transduction by p53 class mediator (GO:0072331)	1/132	0.645501	0.784727	0.588093	0.711997	0.240712	-0.0583534	MYO6
positive regulation of I-kappaB kinase/NF-kappaB signaling (GO:0043123)	1/168	0.733154	0.845891	0.676471	0.777446	0.348692	-0.0583585	LURAP1
kidney development (GO:0001822)	1/122	0.616434	0.780816	0.559559	0.697003	0.236242	-0.0584498	BMP7
Notch signaling pathway (GO:0007219)	1/131	0.642696	0.784727	0.585324	0.710836	0.241943	-0.0586519	POFUT1
positive regulation of cell projection organization (GO:0031346)	1/195	0.784425	0.867325	0.73018	0.803881	0.412617	-0.0587325	BMP7
central nervous system development (GO:0007417)	1/108	0.571722	0.765643	0.5163	0.685684	0.22089	-0.0589863	DMBX1
purine-containing compound biosynthetic process (GO:0072522)	1/146	0.682553	0.807277	0.62499	0.736239	0.275542	-0.0589903	DCK
amino acid transport (GO:0006865)	1/128	0.634147	0.784727	0.576906	0.70644	0.244085	-0.059171	MYO6
cell morphogenesis (GO:0000902)	1/204	0.799238	0.873378	0.746043	0.811486	0.438108	-0.0593139	BMP7
cell-cell adhesion (GO:0098609)	1/191	0.777498	0.864865	0.722819	0.798763	0.408847	-0.059357	CDH17
regulation of synaptic plasticity (GO:0048167)	1/120	0.610343	0.780816	0.553622	0.697003	0.240127	-0.0594111	MYO6
xenobiotic metabolic process (GO:0006805)	1/156	0.706638	0.826633	0.649325	0.7536	0.31208	-0.0594183	CYP4B1
cell-cell adhesion via plasma-membrane adhesion molecules (GO:0098742)	1/190	0.775732	0.863716	0.720948	0.798193	0.406044	-0.0594897	CDH17
visual perception (GO:0007601)	1/195	0.784425	0.867325	0.73018	0.803881	0.417954	-0.0594923	IMPG1
glycerolipid biosynthetic process (GO:0045017)	1/202	0.796036	0.871496	0.7426	0.809235	0.432882	-0.0595401	PIK3R3
negative regulation of cell cycle phase transition (GO:1901988)	1/200	0.792783	0.871174	0.73911	0.807673	0.433999	-0.0598543	CHEK2
sensory perception of light stimulus (GO:0050953)	1/198	0.789479	0.868354	0.735574	0.806803	0.425477	-0.0600588	IMPG1
hematopoietic or lymphoid organ development (GO:0048534)	1/175	0.747507	0.852433	0.691335	0.784578	0.376251	-0.0600725	TAL1
negative regulation of MAPK cascade (GO:0043409)	1/130	0.639868	0.784727	0.582536	0.709646	0.248253	-0.0601815	BMP7
skeletal system morphogenesis (GO:0048705)	1/106	0.564925	0.763167	0.509786	0.682419	0.223586	-0.0604306	BMP7
platelet activation (GO:0030168)	1/205	0.80082	0.873487	0.747748	0.81184	0.45019	-0.0608938	COL3A1
peptidyl-lysine modification (GO:0018205)	1/153	0.69961	0.821675	0.642193	0.748932	0.31043	-0.0609716	SAP130
G1/S transition of mitotic cell cycle (GO:0000082)	1/152	0.69723	0.819698	0.639784	0.748427	0.307414	-0.0611199	CCNE2
cell cycle arrest (GO:0007050)	1/140	0.66717	0.797895	0.609596	0.727562	0.271522	-0.0613038	TP53INP1
ribonucleotide biosynthetic process (GO:0009260)	1/140	0.66717	0.797895	0.609596	0.727562	0.272935	-0.061623	CMPK1
cell cycle G1/S phase transition (GO:0044843)	1/152	0.69723	0.819698	0.639784	0.748427	0.310007	-0.0616355	CCNE2
tissue homeostasis (GO:0001894)	1/129	0.637019	0.784727	0.57973	0.708425	0.254297	-0.0616465	PRDX1
positive regulation of MAP kinase activity (GO:0043406)	1/197	0.787808	0.867325	0.733788	0.805594	0.433763	-0.0617426	MAP3K2
regulation of vasculature development (GO:1901342)	1/197	0.787808	0.867325	0.733788	0.805594	0.435205	-0.0619478	BMP7
signal transduction by phosphorylation (GO:0023014)	1/202	0.796036	0.871496	0.7426	0.809235	0.450519	-0.061966	MAP3K2
muscle organ development (GO:0007517)	1/106	0.564925	0.763167	0.509786	0.682419	0.229626	-0.0620631	MSTN
ribose phosphate biosynthetic process (GO:0046390)	1/144	0.677506	0.802112	0.619927	0.732189	0.281904	-0.0621617	CMPK1
adult behavior (GO:0030534)	1/141	0.669784	0.798589	0.612204	0.728461	0.276948	-0.0622881	DMBX1
cellular response to biotic stimulus (GO:0071216)	1/132	0.645501	0.784727	0.588093	0.711997	0.257531	-0.0624306	PLSCR4
muscle structure development (GO:0061061)	1/109	0.57508	0.768078	0.519525	0.687248	0.237452	-0.062655	MSTN
neuropeptide signaling pathway (GO:0007218)	1/114	0.591485	0.772671	0.535332	0.692229	0.247269	-0.0637712	PDYN
regulation of nuclear division (GO:0051783)	1/138	0.661879	0.797895	0.604326	0.727562	0.286276	-0.064635	BMP7
calcium ion transmembrane transport (GO:0070588)	1/128	0.634147	0.784727	0.576906	0.70644	0.266838	-0.0646868	TMC2
response to glucocorticoid (GO:0051384)	1/130	0.639868	0.784727	0.582536	0.709646	0.267171	-0.0647675	MSTN
sphingolipid metabolic process (GO:0006665)	1/128	0.634147	0.784727	0.576906	0.70644	0.267229	-0.0647817	ORMDL1
response to reactive oxygen species (GO:0000302)	1/141	0.669784	0.798589	0.612204	0.728461	0.288221	-0.0648234	PRDX1
regulation of muscle system process (GO:0090257)	1/144	0.677506	0.802112	0.619927	0.732189	0.2948	-0.0650053	MSTN
glucose homeostasis (GO:0042593)	1/143	0.674952	0.801506	0.61737	0.731651	0.294433	-0.0651472	PCK1
cell cycle G2/M phase transition (GO:0044839)	1/139	0.664535	0.797895	0.60697	0.727562	0.291034	-0.0657093	CHEK2
carbohydrate homeostasis (GO:0033500)	1/143	0.674952	0.801506	0.61737	0.731651	0.297016	-0.0657188	PCK1
regulation of JNK cascade (GO:0046328)	1/148	0.687522	0.811525	0.629987	0.739905	0.314927	-0.0657695	MAP3K2
translational initiation (GO:0006413)	1/139	0.664535	0.797895	0.60697	0.727562	0.292555	-0.0660526	EIF2B3
G2/M transition of mitotic cell cycle (GO:0000086)	1/139	0.664535	0.797895	0.60697	0.727562	0.293526	-0.0662718	CHEK2
organelle localization (GO:0051640)	1/129	0.637019	0.784727	0.57973	0.708425	0.273738	-0.0663595	KIF3B
cell morphogenesis involved in differentiation (GO:0000904)	1/147	0.685048	0.809414	0.627497	0.737716	0.314615	-0.0665235	BMP7
activation of MAPK activity (GO:0000187)	1/133	0.648285	0.786487	0.590843	0.71386	0.280866	-0.0674581	MAP3K2
response to corticosteroid (GO:0031960)	1/140	0.66717	0.797895	0.609596	0.727562	0.302886	-0.0683852	MSTN
cell-substrate adhesion (GO:0031589)	1/140	0.66717	0.797895	0.609596	0.727562	0.305303	-0.0689309	COL3A1
macromolecular complex disassembly (GO:0032984)	1/142	0.672378	0.800062	0.614795	0.73007	0.310079	-0.0691679	KIF24
cell division (GO:0051301)	1/131	0.642696	0.784727	0.585324	0.710836	0.28785	-0.0697805	CCNE2
branching morphogenesis of an epithelial tube (GO:0048754)	1/141	0.669784	0.798589	0.612204	0.728461	0.310846	-0.0699119	BMP7
protein complex disassembly (GO:0043241)	1/132	0.645501	0.784727	0.588093	0.711997	0.291547	-0.0706767	KIF24
regulation of developmental growth (GO:0048638)	1/133	0.648285	0.786487	0.590843	0.71386	0.296333	-0.0711729	MSTN
cell fate commitment (GO:0045165)	1/134	0.651046	0.788214	0.593576	0.716426	0.30356	-0.0722427	TAL1
cellular lipid catabolic process (GO:0044242)	1/131	0.642696	0.784727	0.585324	0.710836	0.300899	-0.0729438	FAAH
homophilic cell adhesion via plasma membrane adhesion molecules (GO:0007156)	1/142	0.672378	0.800062	0.614795	0.73007	0.329966	-0.073604	CDH17
positive regulation of neuron projection development (GO:0010976)	1/144	0.677506	0.802112	0.619927	0.732189	0.343483	-0.0757402	BMP7

## Sheet: KEGG-Pathways
Term	Overlap	P-value	Adjusted P-value	Old P-value	Old Adjusted P-value	Z-score	Combined Score	Genes
Valine, leucine and isoleucine degradation_Homo sapiens_hsa00280	1948-02-01	0.0539929	0.755742	0.0385565	0.615041	-1.87352	0.524689	ACAA2;HIBCH
Glycolysis / Gluconeogenesis_Homo sapiens_hsa00010	1967-02-01	0.0962976	0.755742	0.0685851	0.615041	-1.84468	0.516611	AKR1A1;PCK1
Pyrimidine metabolism_Homo sapiens_hsa00240	3/105	0.0490487	0.755742	0.0293573	0.615041	-1.73479	0.485837	POLR2D;CMPK1;DCK
Ribosome biogenesis in eukaryotes_Homo sapiens_hsa03008	1989-02-01	0.153129	0.755742	0.109995	0.615041	-1.70915	0.478654	NOP56;WDR75
Prostate cancer_Homo sapiens_hsa05215	1989-02-01	0.153129	0.755742	0.109995	0.615041	-1.68241	0.471166	CCNE2;PIK3R3
Insulin signaling pathway_Homo sapiens_hsa04910	3/139	0.0950667	0.755742	0.0581185	0.615041	-1.67411	0.468842	MKNK1;PIK3R3;PCK1
Citrate cycle (TCA cycle)_Homo sapiens_hsa00020	1930-02-01	0.0227949	0.755742	0.0167517	0.615041	-1.67005	0.467706	IDH3B;PCK1
Small cell lung cancer_Homo sapiens_hsa05222	1986-02-01	0.145025	0.755742	0.104012	0.615041	-1.63486	0.45785	CCNE2;PIK3R3
p53 signaling pathway_Homo sapiens_hsa04115	1969-02-01	0.101174	0.755742	0.072089	0.615041	-1.56417	0.438054	CCNE2;CHEK2
Other types of O-glycan biosynthesis_Homo sapiens_hsa00514	1931-02-01	0.024244	0.755742	0.0177625	0.615041	-1.52996	0.428471	POFUT1;POMGNT1
Fc gamma R-mediated phagocytosis_Homo sapiens_hsa04666	1993-02-01	0.164067	0.755742	0.118111	0.615041	-1.51987	0.425646	BIN1;PIK3R3
AGE-RAGE signaling pathway in diabetic complications_Homo sapiens_hsa04933	2/101	0.186327	0.755742	0.134778	0.615041	-1.51864	0.425301	COL3A1;PIK3R3
Estrogen signaling pathway_Homo sapiens_hsa04915	1999-02-01	0.18072	0.755742	0.130561	0.615041	-1.47346	0.412648	KCNJ6;PIK3R3
Retrograde endocannabinoid signaling_Homo sapiens_hsa04723	2/101	0.186327	0.755742	0.134778	0.615041	-1.42205	0.398252	FAAH;KCNJ6
Amoebiasis_Homo sapiens_hsa05146	2/100	0.18352	0.755742	0.132665	0.615041	-1.3963	0.39104	COL3A1;PIK3R3
Protein digestion and absorption_Homo sapiens_hsa04974	1990-02-01	0.15585	0.755742	0.112009	0.615041	-1.39088	0.389523	COL3A1;COL5A2
Cholinergic synapse_Homo sapiens_hsa04725	2/111	0.214691	0.755742	0.156305	0.615041	-1.37579	0.385297	KCNJ6;PIK3R3
HIF-1 signaling pathway_Homo sapiens_hsa04066	2/103	0.191959	0.755742	0.139026	0.615041	-1.27841	0.358026	MKNK1;PIK3R3
Insulin resistance_Homo sapiens_hsa04931	2/109	0.208981	0.755742	0.151945	0.615041	-1.25183	0.350581	PIK3R3;PCK1
Serotonergic synapse_Homo sapiens_hsa04726	2/112	0.217551	0.755742	0.158495	0.615041	-1.16739	0.326934	KCNJ6;CYP4X1
Platelet activation_Homo sapiens_hsa04611	2/122	0.246306	0.755742	0.180693	0.615041	-1.07182	0.300169	COL3A1;PIK3R3
Carbon metabolism_Homo sapiens_hsa01200	2/113	0.220415	0.755742	0.16069	0.615041	-1.01368	0.283884	IDH3B;HIBCH
AMPK signaling pathway_Homo sapiens_hsa04152	2/124	0.25208	0.755742	0.185192	0.615041	-0.947716	0.265412	PIK3R3;PCK1
FoxO signaling pathway_Homo sapiens_hsa04068	2/133	0.278084	0.755742	0.205632	0.615041	-0.88593	0.248109	PIK3R3;PCK1
Measles_Homo sapiens_hsa05162	2/136	0.286746	0.755742	0.212505	0.615041	-0.874312	0.244855	CCNE2;PIK3R3
Cell cycle_Homo sapiens_hsa04110	2/124	0.25208	0.755742	0.185192	0.615041	-0.873685	0.244679	CCNE2;CHEK2
2-Oxocarboxylic acid metabolism_Homo sapiens_hsa01210	2017-01-01	0.124687	0.755742	0.106639	0.615041	-0.796386	0.223031	IDH3B
Hepatitis B_Homo sapiens_hsa05161	2/146	0.315521	0.755742	0.235574	0.615041	-0.763873	0.213926	CCNE2;PIK3R3
HTLV-I infection_Homo sapiens_hsa05166	3/258	0.326696	0.755742	0.221687	0.615041	-0.743961	0.20835	CHEK2;TP53INP1;PIK3R3
Vitamin digestion and absorption_Homo sapiens_hsa04977	2024-01-01	0.17142	0.755742	0.145036	0.615041	-0.659081	0.184579	MMACHC
Proximal tubule bicarbonate reclamation_Homo sapiens_hsa04964	2023-01-01	0.164899	0.755742	0.139651	0.615041	-0.652534	0.182745	PCK1
Oxytocin signaling pathway_Homo sapiens_hsa04921	2/158	0.349697	0.755742	0.263456	0.615041	-0.585819	0.164061	KCNJ6;PIK3R3
Fatty acid elongation_Homo sapiens_hsa00062	2025-01-01	0.177891	0.755742	0.150388	0.615041	-0.492851	0.138025	ACAA2
Hippo signaling pathway_Homo sapiens_hsa04390	2/153	0.335517	0.755742	0.251823	0.615041	-0.485632	0.136003	MOB1B;BMP7
Dorso-ventral axis formation_Homo sapiens_hsa04320	2027-01-01	0.190682	0.755742	0.160994	0.615041	-0.40683	0.113935	ETV6
RNA transport_Homo sapiens_hsa03013	2/172	0.388818	0.755742	0.296045	0.615041	-0.387645	0.108562	EIF2B3;RAE1
Influenza A_Homo sapiens_hsa05164	2/175	0.397071	0.755742	0.303015	0.615041	-0.312424	0.0874957	PIK3R3;RAE1
Purine metabolism_Homo sapiens_hsa00230	2/176	0.399811	0.755742	0.305336	0.615041	-0.213126	0.0596868	POLR2D;DCK
beta-Alanine metabolism_Homo sapiens_hsa00410	1931-01-01	0.215674	0.755742	0.181818	0.615041	-0.140966	0.0394781	HIBCH
Homologous recombination_Homo sapiens_hsa03440	2029-01-01	0.203276	0.755742	0.17147	0.615041	-0.0947453	0.0265339	RAD54L
Transcriptional misregulation in cancer_Homo sapiens_hsa05202	2/180	0.410712	0.755742	0.314609	0.615041	-0.0772969	0.0216473	ERG;ETV6
Aldosterone-regulated sodium reabsorption_Homo sapiens_hsa04960	1939-01-01	0.263381	0.755742	0.221964	0.615041	-0.0414208	0.0116001	PIK3R3
Propanoate metabolism_Homo sapiens_hsa00640	1932-01-01	0.221802	0.755742	0.186945	0.615041	0.0089242	-0.00249926	HIBCH
Epstein-Barr virus infection_Homo sapiens_hsa05169	2/202	0.468829	0.767969	0.365083	0.615041	0.0774202	-0.0204394	POLR2D;PIK3R3
Viral carcinogenesis_Homo sapiens_hsa05203	2/205	0.476492	0.767969	0.371874	0.615041	0.129026	-0.0340636	CCNE2;PIK3R3
Pentose and glucuronate interconversions_Homo sapiens_hsa00040	1936-01-01	0.245839	0.755742	0.20714	0.615041	0.128155	-0.0358903	AKR1A1
Type II diabetes mellitus_Homo sapiens_hsa04930	1948-01-01	0.313612	0.755742	0.264828	0.615041	0.134818	-0.0377563	PIK3R3
Endometrial cancer_Homo sapiens_hsa05213	1952-01-01	0.33483	0.755742	0.28313	0.615041	0.140339	-0.0393026	PIK3R3
RNA polymerase_Homo sapiens_hsa03020	1932-01-01	0.221802	0.755742	0.186945	0.615041	0.146362	-0.0409893	POLR2D
Basal transcription factors_Homo sapiens_hsa03022	1945-01-01	0.297258	0.755742	0.250803	0.615041	0.159528	-0.0446766	ERCC3
Regulation of lipolysis in adipocytes_Homo sapiens_hsa04923	1956-01-01	0.355396	0.755742	0.300986	0.615041	0.168407	-0.0471632	PIK3R3
Carbohydrate digestion and absorption_Homo sapiens_hsa04973	1945-01-01	0.297258	0.755742	0.250803	0.615041	0.176647	-0.0494707	PIK3R3
PI3K-Akt signaling pathway_Homo sapiens_hsa04151	3/341	0.49851	0.767969	0.363726	0.615041	0.188583	-0.0497871	CCNE2;PIK3R3;PCK1
Pyruvate metabolism_Homo sapiens_hsa00620	1940-01-01	0.269138	0.755742	0.226844	0.615041	0.216256	-0.0605635	PCK1
Nucleotide excision repair_Homo sapiens_hsa03420	1947-01-01	0.308203	0.755742	0.260182	0.615041	0.23014	-0.0644518	ERCC3
Base excision repair_Homo sapiens_hsa03410	1933-01-01	0.227881	0.755742	0.19204	0.615041	0.23131	-0.0647795	MUTYH
mTOR signaling pathway_Homo sapiens_hsa04150	1960-01-01	0.37533	0.755742	0.318407	0.615041	0.23354	-0.0654039	PIK3R3
Fatty acid degradation_Homo sapiens_hsa00071	1944-01-01	0.291721	0.755742	0.24607	0.615041	0.240189	-0.067266	ACAA2
Porphyrin and chlorophyll metabolism_Homo sapiens_hsa00860	1942-01-01	0.280518	0.755742	0.236516	0.615041	0.240691	-0.0674067	UROD
Non-small cell lung cancer_Homo sapiens_hsa05223	1956-01-01	0.355396	0.755742	0.300986	0.615041	0.24925	-0.0698036	PIK3R3
VEGF signaling pathway_Homo sapiens_hsa04370	1961-01-01	0.380217	0.755742	0.322696	0.615041	0.249513	-0.0698772	PIK3R3
Fatty acid metabolism_Homo sapiens_hsa01212	1948-01-01	0.313612	0.755742	0.264828	0.615041	0.264885	-0.0741823	ACAA2
Acute myeloid leukemia_Homo sapiens_hsa05221	1957-01-01	0.360438	0.755742	0.305382	0.615041	0.267011	-0.0747776	PIK3R3
Cocaine addiction_Homo sapiens_hsa05030	1949-01-01	0.318978	0.755742	0.269446	0.615041	0.288748	-0.0808652	PDYN
Lysine degradation_Homo sapiens_hsa00310	1952-01-01	0.33483	0.755742	0.28313	0.615041	0.321927	-0.0901572	PLOD2
Colorectal cancer_Homo sapiens_hsa05210	1962-01-01	0.385066	0.755742	0.326958	0.615041	0.358896	-0.10051	PIK3R3
Longevity regulating pathway - multiple species_Homo sapiens_hsa04213	1964-01-01	0.394652	0.755742	0.335404	0.615041	0.372642	-0.10436	PIK3R3
Glycerolipid metabolism_Homo sapiens_hsa00561	1959-01-01	0.370405	0.755742	0.314092	0.615041	0.389047	-0.108954	AKR1A1
Glioma_Homo sapiens_hsa05214	1965-01-01	0.399389	0.755742	0.339588	0.615041	0.396951	-0.111168	PIK3R3
Mineral absorption_Homo sapiens_hsa04978	1951-01-01	0.329587	0.755742	0.278596	0.615041	0.421883	-0.11815	SLC40A1
Renal cell carcinoma_Homo sapiens_hsa05211	1966-01-01	0.404089	0.755742	0.343746	0.615041	0.479574	-0.134307	PIK3R3
Pancreatic cancer_Homo sapiens_hsa05212	1966-01-01	0.404089	0.755742	0.343746	0.615041	0.501647	-0.140488	PIK3R3
Fc epsilon RI signaling pathway_Homo sapiens_hsa04664	1968-01-01	0.413379	0.755742	0.351986	0.615041	0.502464	-0.140717	PIK3R3
MicroRNAs in cancer_Homo sapiens_hsa05206	1/297	0.903974	0.903974	0.8512	0.8512	1.42518	-0.143879	CCNE2
Central carbon metabolism in cancer_Homo sapiens_hsa05230	1967-01-01	0.408752	0.755742	0.347879	0.615041	0.52498	-0.147023	PIK3R3
Amphetamine addiction_Homo sapiens_hsa05031	1967-01-01	0.408752	0.755742	0.347879	0.615041	0.534578	-0.149711	PDYN
Cytosolic DNA-sensing pathway_Homo sapiens_hsa04623	1964-01-01	0.394652	0.755742	0.335404	0.615041	0.547137	-0.153228	ZBP1
MAPK signaling pathway_Homo sapiens_hsa04010	2/255	0.593783	0.776721	0.480252	0.653344	0.624566	-0.157812	MAP3K2;MKNK1
Chronic myeloid leukemia_Homo sapiens_hsa05220	1973-01-01	0.435981	0.755742	0.372146	0.615041	0.583906	-0.163526	PIK3R3
Melanoma_Homo sapiens_hsa05218	1971-01-01	0.427046	0.755742	0.364157	0.615041	0.593754	-0.166284	PIK3R3
Prolactin signaling pathway_Homo sapiens_hsa04917	1972-01-01	0.431531	0.755742	0.368164	0.615041	0.597864	-0.167435	PIK3R3
Endocytosis_Homo sapiens_hsa04144	1/259	0.870149	0.882535	0.809399	0.821215	1.37579	-0.171914	BIN1
ErbB signaling pathway_Homo sapiens_hsa04012	1987-01-01	0.494767	0.767969	0.425389	0.653344	0.654172	-0.172705	PIK3R3
B cell receptor signaling pathway_Homo sapiens_hsa04662	1973-01-01	0.435981	0.755742	0.372146	0.615041	0.629061	-0.176171	PIK3R3
Cytokine-cytokine receptor interaction_Homo sapiens_hsa04060	1/265	0.876186	0.882535	0.816689	0.822607	1.42317	-0.177835	BMP7
Metabolic pathways_Homo sapiens_hsa01100	9/1239	0.635318	0.776721	0.373696	0.615041	0.72003	-0.181933	ACAA2;UROD;POLR2D;AKR1A1;IDH3B;CMPK1;PCK1;DCK;HIBCH
TGF-beta signaling pathway_Homo sapiens_hsa04350	1984-01-01	0.482705	0.767969	0.414365	0.653344	0.701118	-0.185099	BMP7
Adipocytokine signaling pathway_Homo sapiens_hsa04920	1970-01-01	0.422526	0.755742	0.360125	0.615041	0.668517	-0.187221	PCK1
GnRH signaling pathway_Homo sapiens_hsa04912	1991-01-01	0.510415	0.767969	0.439773	0.653344	0.710083	-0.187466	MAP3K2
Progesterone-mediated oocyte maturation_Homo sapiens_hsa04914	1998-01-01	0.536649	0.767969	0.464103	0.653344	0.717687	-0.189473	PIK3R3
Bacterial invasion of epithelial cells_Homo sapiens_hsa05100	1978-01-01	0.457718	0.767969	0.391693	0.633085	0.746421	-0.197059	PIK3R3
Longevity regulating pathway - mammal_Homo sapiens_hsa04211	1994-01-01	0.521834	0.767969	0.45033	0.653344	0.751728	-0.19846	PIK3R3
Gastric acid secretion_Homo sapiens_hsa04971	1974-01-01	0.440397	0.755742	0.376104	0.615041	0.730537	-0.20459	KCNJ15
Morphine addiction_Homo sapiens_hsa05032	1991-01-01	0.510415	0.767969	0.439773	0.653344	0.777093	-0.205157	KCNJ6
Circadian entrainment_Homo sapiens_hsa04713	1995-01-01	0.525582	0.767969	0.453805	0.653344	0.787944	-0.208021	KCNJ6
Inflammatory mediator regulation of TRP channels_Homo sapiens_hsa04750	1998-01-01	0.536649	0.767969	0.464103	0.653344	0.794477	-0.209746	PIK3R3
TNF signaling pathway_Homo sapiens_hsa04668	1/110	0.578413	0.776721	0.50343	0.666446	0.831628	-0.210131	PIK3R3
Glucagon signaling pathway_Homo sapiens_hsa04922	1/101	0.54746	0.767969	0.474211	0.653344	0.800646	-0.211375	PCK1
GABAergic synapse_Homo sapiens_hsa04727	1988-01-01	0.498725	0.767969	0.429019	0.653344	0.801051	-0.211482	KCNJ6
PPAR signaling pathway_Homo sapiens_hsa03320	1969-01-01	0.417971	0.755742	0.356068	0.615041	0.759442	-0.212685	PCK1
Phosphatidylinositol signaling system_Homo sapiens_hsa04070	1998-01-01	0.536649	0.767969	0.464103	0.653344	0.814704	-0.215086	PIK3R3
Biosynthesis of amino acids_Homo sapiens_hsa01230	1974-01-01	0.440397	0.755742	0.376104	0.615041	0.772099	-0.21623	IDH3B
Choline metabolism in cancer_Homo sapiens_hsa05231	1/101	0.54746	0.767969	0.474211	0.653344	0.834854	-0.220406	PIK3R3
Toll-like receptor signaling pathway_Homo sapiens_hsa04620	1/106	0.564925	0.769849	0.490645	0.655766	0.843929	-0.220739	PIK3R3
Huntington's disease_Homo sapiens_hsa05016	1/193	0.780989	0.839942	0.707957	0.758928	1.27293	-0.222027	POLR2D
Gap junction_Homo sapiens_hsa04540	1988-01-01	0.498725	0.767969	0.429019	0.653344	0.841194	-0.22208	MAP3K2
Peroxisome_Homo sapiens_hsa04146	1983-01-01	0.478622	0.767969	0.410644	0.653344	0.850669	-0.224581	PRDX1
Chagas disease (American trypanosomiasis)_Homo sapiens_hsa05142	1/104	0.558021	0.767969	0.484133	0.653344	0.859171	-0.226826	PIK3R3
Rap1 signaling pathway_Homo sapiens_hsa04015	1/211	0.810055	0.843157	0.739934	0.766992	1.35548	-0.231248	PIK3R3
Regulation of actin cytoskeleton_Homo sapiens_hsa04810	1/214	0.814512	0.843157	0.74492	0.766992	1.3685	-0.233469	PIK3R3
T cell receptor signaling pathway_Homo sapiens_hsa04660	1/104	0.558021	0.767969	0.484133	0.653344	0.885564	-0.233794	PIK3R3
Focal adhesion_Homo sapiens_hsa04510	1/202	0.796036	0.839942	0.724399	0.758928	1.34691	-0.234931	PIK3R3
Alcoholism_Homo sapiens_hsa05034	1/179	0.755361	0.826734	0.680458	0.744753	1.25565	-0.238916	PDYN
Ras signaling pathway_Homo sapiens_hsa04014	1/227	0.832656	0.851023	0.765468	0.782353	1.48326	-0.239274	PIK3R3
Proteoglycans in cancer_Homo sapiens_hsa05205	1/203	0.797643	0.839942	0.726169	0.758928	1.37736	-0.240241	PIK3R3
cAMP signaling pathway_Homo sapiens_hsa04024	1/199	0.791138	0.839942	0.719021	0.758928	1.38981	-0.242413	PIK3R3
Chemokine signaling pathway_Homo sapiens_hsa04062	1/187	0.77035	0.836552	0.696467	0.75632	1.366	-0.243787	PIK3R3
Toxoplasmosis_Homo sapiens_hsa05145	1/118	0.604155	0.776721	0.528066	0.674828	0.965116	-0.24386	PIK3R3
Leukocyte transendothelial migration_Homo sapiens_hsa04670	1/118	0.604155	0.776721	0.528066	0.674828	0.965825	-0.244039	PIK3R3
Protein processing in endoplasmic reticulum_Homo sapiens_hsa04141	1/169	0.735253	0.811112	0.659283	0.727304	1.1698	-0.244897	UGGT1
Sphingolipid signaling pathway_Homo sapiens_hsa04071	1/120	0.610343	0.776721	0.534036	0.674828	0.970373	-0.245188	PIK3R3
Neurotrophin signaling pathway_Homo sapiens_hsa04722	1/120	0.610343	0.776721	0.534036	0.674828	0.982184	-0.248173	PIK3R3
Thyroid hormone signaling pathway_Homo sapiens_hsa04919	1/118	0.604155	0.776721	0.528066	0.674828	0.98285	-0.248341	PIK3R3
Pathways in cancer_Homo sapiens_hsa05200	2/397	0.818893	0.843157	0.720259	0.758928	1.46714	-0.250297	CCNE2;PIK3R3
Oocyte meiosis_Homo sapiens_hsa04114	1/123	0.619444	0.776721	0.542853	0.679789	1.00405	-0.253699	CCNE2
Spliceosome_Homo sapiens_hsa03040	1/134	0.651046	0.776721	0.573808	0.684923	1.01345	-0.256072	SNRPB
Osteoclast differentiation_Homo sapiens_hsa04380	1/132	0.645501	0.776721	0.568336	0.684923	1.03464	-0.261428	PIK3R3
Hepatitis C_Homo sapiens_hsa05160	1/133	0.648285	0.776721	0.571081	0.684923	1.06134	-0.268175	PIK3R3
cGMP-PKG signaling pathway_Homo sapiens_hsa04022	1/167	0.731038	0.811112	0.654887	0.727304	1.28128	-0.268235	PIK3R3
Apoptosis_Homo sapiens_hsa04210	1/140	0.66717	0.778292	0.589819	0.688948	1.07173	-0.268633	PIK3R3
Dopaminergic synapse_Homo sapiens_hsa04728	1/129	0.637019	0.776721	0.56	0.684923	1.06961	-0.270263	KCNJ6
Jak-STAT signaling pathway_Homo sapiens_hsa04630	1/158	0.711232	0.797268	0.634406	0.711149	1.19616	-0.271008	PIK3R3
Tight junction_Homo sapiens_hsa04530	1/139	0.664535	0.778292	0.587192	0.688948	1.08864	-0.272872	EPB41L2
Natural killer cell mediated cytotoxicity_Homo sapiens_hsa04650	1/135	0.653786	0.776721	0.576518	0.684923	1.10223	-0.278505	PIK3R3
Adrenergic signaling in cardiomyocytes_Homo sapiens_hsa04261	1/148	0.687522	0.783325	0.610256	0.695291	1.16361	-0.284163	PIK3R3
Systemic lupus erythematosus_Homo sapiens_hsa05322	1/135	0.653786	0.776721	0.576518	0.684923	1.12546	-0.284374	SNRPB
Signaling pathways regulating pluripotency of stem cells_Homo sapiens_hsa04550	1/142	0.672378	0.778292	0.595024	0.689236	1.13953	-0.285629	PIK3R3
Non-alcoholic fatty liver disease (NAFLD)_Homo sapiens_hsa04932	1/151	0.694832	0.785216	0.61766	0.698006	1.1885	-0.287375	PIK3R3
Phospholipase D signaling pathway_Homo sapiens_hsa04072	1/144	0.677506	0.778292	0.600165	0.689446	1.16171	-0.291187	PIK3R3

## Sheet: WikiPathways
Term	Overlap	P-value	Adjusted P-value	Old P-value	Old Adjusted P-value	Z-score	Combined Score	Genes
mRNA processing_Mus musculus_WP310	7/398	0.0368161	0.485657	0.0326582	0.492268	-2.08531	1.50612	ZBP1;ESRP1;ANKAR;GRSF1;KIAA1429;RAE1;SNRPB
TCA Cycle_Mus musculus_WP434	1930-02-01	0.0227949	0.485657	0.0245584	0.492268	-2.00161	1.44567	PDP1;IDH3B
Metapathway biotransformation_Homo sapiens_WP702	4/178	0.0509233	0.485657	0.0494364	0.492268	-2.00049	1.44486	CYP27C1;CYP4X1;AKR1A1;CYP4B1
Oxidation by Cytochrome P450_Homo sapiens_WP43	1962-03-01	0.0125817	0.485657	0.013153	0.492268	-1.93505	1.39759	CYP27C1;CYP4X1;CYP4B1
Oxidation by Cytochrome P450_Mus musculus_WP1274	1939-02-01	0.0371064	0.485657	0.038881	0.492268	-1.89246	1.36683	CYP4X1;CYP4B1
Splicing factor NOVA regulated synpatic proteins_Mus musculus_WP1983	1942-02-01	0.0424704	0.485657	0.044215	0.492268	-1.87817	1.35651	KCNJ6;EPB41L2
miRNA targets in ECM and membrane receptors_Homo sapiens_WP2911	1941-02-01	0.0406516	0.485657	0.0424079	0.492268	-1.75439	1.26711	COL3A1;COL5A2
Metapathway biotransformation_Mus musculus_WP1251	3/132	0.0844914	0.485657	0.0836355	0.492268	-1.69437	1.22377	CYP4X1;AKR1A1;CYP4B1
Integrated Breast Cancer Pathway_Homo sapiens_WP1984	3/155	0.121112	0.485657	0.119437	0.492268	-1.60761	1.1611	CHEK2;NAB1;RAD54L
miRNA regulation of DNA Damage Response_Mus musculus_WP2087	1964-02-01	0.0891161	0.485657	0.0902859	0.492268	-1.58049	1.14151	CCNE2;CHEK2
DNA Damage Response_Homo sapiens_WP707	1968-02-01	0.0987273	0.485657	0.0997469	0.492268	-1.51225	1.09223	CCNE2;CHEK2
p53 signaling_Mus musculus_WP2902	1964-02-01	0.0891161	0.485657	0.0902859	0.492268	-1.46039	1.05477	CCNE2;CHEK2
miRNA Regulation of DNA Damage Response_Homo sapiens_WP1530	1987-02-01	0.147716	0.485657	0.147939	0.492268	-1.27396	0.92012	CCNE2;CHEK2
Focal Adhesion_Mus musculus_WP85	3/185	0.175798	0.485657	0.173071	0.492268	-1.25207	0.904311	COL3A1;COL5A2;TESK2
Focal Adhesion_Homo sapiens_WP306	3/191	0.187468	0.485657	0.184549	0.492268	-1.22355	0.883715	COL3A1;COL5A2;TESK2
Retinoblastoma (RB) in Cancer_Homo sapiens_WP2446	1990-02-01	0.15585	0.485657	0.155942	0.492268	-1.20023	0.866869	CCNE2;DCK
Amino Acid metabolism_Mus musculus_WP662	1992-02-01	0.161319	0.485657	0.161324	0.492268	-1.16013	0.837908	PCK1;HIBCH
Spinal Cord Injury_Mus musculus_WP2432	1996-02-01	0.17236	0.485657	0.17219	0.492268	-1.03009	0.743984	PTPRA;PDYN
Neural Crest Differentiation_Homo sapiens_WP2064	2/101	0.186327	0.485657	0.185943	0.492268	-0.998902	0.72146	DMBX1;BMP7
Cell Cycle_Homo sapiens_WP179	2/103	0.191959	0.485657	0.19149	0.492268	-0.933743	0.674398	CCNE2;CHEK2
Spinal Cord Injury_Homo sapiens_WP2431	2/119	0.237657	0.515766	0.236548	0.51336	-0.77611	0.513864	PTPRA;PDYN
Benzo(a)pyrene metabolism_Homo sapiens_WP696	2017-09-01	0.0680624	0.485657	0.0739857	0.492268	-0.481505	0.347768	AKR1A1
Purine metabolism_Mus musculus_WP2185	2/158	0.349697	0.557612	0.347461	0.554044	-0.461354	0.269473	POLR2D;DCK
Insulin Signaling_Mus musculus_WP65	2/154	0.33836	0.557612	0.336207	0.554044	-0.430633	0.251529	MAP3K2;PIK3R3
Fatty acid oxidation_Mus musculus_WP2318	2017-10-01	0.0753347	0.485657	0.0810828	0.492268	-0.338093	0.244188	ACAA2
MAPK Signaling Pathway_Homo sapiens_WP382	2/168	0.377738	0.566607	0.375331	0.563331	-0.402278	0.22853	MAP3K2;MKNK1
Insulin Signaling_Homo sapiens_WP481	2/160	0.355341	0.557612	0.353067	0.554044	-0.370695	0.21652	MAP3K2;PIK3R3
EGFR1 Signaling Pathway_Mus musculus_WP572	2/171	0.386056	0.566964	0.383607	0.566953	-0.369813	0.209854	MAP3K2;PIK3R3
Hypertrophy Model_Mus musculus_WP202	2020-01-01	0.145028	0.485657	0.14919	0.492268	-0.248474	0.179461	MSTN
Estrogen Receptor Pathway_Homo sapiens_WP2881	2013-01-01	0.0968153	0.485657	0.102056	0.492268	-0.231398	0.167128	PCK1
Heme Biosynthesis_Mus musculus_WP18	2017-09-01	0.0680624	0.485657	0.0739857	0.492268	-0.209842	0.151559	UROD
Hypertrophy Model_Homo sapiens_WP516	2020-01-01	0.145028	0.485657	0.14919	0.492268	-0.161445	0.116604	MSTN
Leptin Insulin Overlap_Mus musculus_WP578	2015-01-01	0.110859	0.485657	0.115778	0.492268	-0.144436	0.104319	PIK3R3
Regulation of Cardiac Hypertrophy by miR-208_Mus musculus_WP1526	2017-06-01	0.0459025	0.485657	0.0523712	0.492268	-0.103464	0.0747271	MSTN
Structural Pathway of Interleukin 1 (IL-1)_Homo sapiens_WP2637	1947-01-01	0.308203	0.551454	0.309357	0.553169	-0.115459	0.0687205	MKNK1
Fatty Acid Biosynthesis_Homo sapiens_WP357	2022-01-01	0.158327	0.485657	0.162206	0.492268	-0.0541643	0.0391203	ACAA2
IL-1 signaling pathway_Homo sapiens_WP195	1955-01-01	0.350314	0.557612	0.350863	0.554044	-0.0653372	0.0381629	MAP3K2
Heme Biosynthesis_Homo sapiens_WP561	2017-09-01	0.0680624	0.485657	0.0739857	0.492268	-0.0348561	0.0251749	UROD
Iron metabolism in placenta_Homo sapiens_WP2007	2017-12-01	0.0897108	0.485657	0.0951177	0.492268	0.00666086	-0.00481082	SLC40A1
Integrated Cancer Pathway_Homo sapiens_WP1971	1948-01-01	0.313612	0.551454	0.314684	0.553169	0.0115671	-0.00688468	CHEK2
p38 MAPK Signaling Pathway_Homo sapiens_WP400	1934-01-01	0.233914	0.515766	0.23631	0.51336	0.0267988	-0.0177435	MKNK1
Eukaryotic Transcription Initiation_Homo sapiens_WP405	1944-01-01	0.291721	0.551454	0.293132	0.553169	0.0347863	-0.0207047	ERCC3
DNA Damage Response (only ATM dependent)_Homo sapiens_WP710	1/111	0.581719	0.698063	0.580344	0.696413	0.091308	-0.0328202	PIK3R3
TarBasePathway_Homo sapiens_WP1992	2018-01-01	0.13152	0.485657	0.135976	0.492268	0.0605656	-0.0437436	ERG
Iron Homeostasis_Mus musculus_WP1596	2017-12-01	0.0897108	0.485657	0.0951177	0.492268	0.0659989	-0.0476679	SLC40A1
Toll-like Receptor Signaling Pathway_Homo sapiens_WP75	1/102	0.551008	0.677143	0.549743	0.675587	0.123505	-0.0481512	PIK3R3
MicroRNAs in cardiomyocyte hypertrophy_Homo sapiens_WP1544	1/101	0.54746	0.677143	0.546211	0.675587	0.133476	-0.0520387	PIK3R3
Focal Adhesion-PI3K-Akt-mTOR-signaling pathway_Mus musculus_WP2841	2/303	0.686998	0.743434	0.68581	0.741968	0.183881	-0.0545161	COL3A1;COL5A2
PluriNetWork_Mus musculus_WP1763	1/284	0.893524	0.893524	0.893821	0.893821	0.484401	-0.0545351	GRSF1
Estrogen signalling_Mus musculus_WP1244	1975-01-01	0.444778	0.594945	0.444244	0.594184	0.110892	-0.057585	ERCC3
G1 to S cell cycle control_Homo sapiens_WP45	1968-01-01	0.413379	0.576122	0.413162	0.575754	0.113027	-0.0623274	CCNE2
MicroRNAs in Cardiomyocyte Hypertrophy_Mus musculus_WP1560	1979-01-01	0.461964	0.604107	0.461276	0.603207	0.139198	-0.0701563	PIK3R3
Fatty Acid Biosynthesis_Mus musculus_WP336	2022-01-01	0.158327	0.485657	0.162206	0.492268	0.10131	-0.0731713	ACAA2
BDNF signaling pathway_Homo sapiens_WP2380	1/144	0.677506	0.743434	0.676101	0.741968	0.250382	-0.0742318	MAP3K2
p38 MAPK Signaling Pathway_Mus musculus_WP350	1932-01-01	0.221802	0.50275	0.224421	0.508688	0.108734	-0.0747725	MKNK1
Regulation of toll-like receptor signaling pathway_Homo sapiens_WP1449	1/141	0.669784	0.743434	0.668364	0.741968	0.254367	-0.0754134	PIK3R3
Diurnally Regulated Genes with Circadian Orthologs_Homo sapiens_WP410	1948-01-01	0.313612	0.551454	0.314684	0.553169	0.140943	-0.083889	ETV6
Delta-Notch Signaling Pathway_Mus musculus_WP265	1981-01-01	0.470358	0.607298	0.469599	0.606318	0.170045	-0.0848075	POFUT1
G1 to S cell cycle control_Mus musculus_WP413	1960-01-01	0.37533	0.566607	0.375554	0.563331	0.149486	-0.0849213	CCNE2
Translation Factors_Mus musculus_WP307	1946-01-01	0.302752	0.551454	0.303989	0.553169	0.142988	-0.0851059	EIF2B3
PodNet: protein-protein interactions in the podocyte_Mus musculus_WP2310	2/305	0.690476	0.743434	0.689332	0.741968	0.290585	-0.0861513	BMP7;LIMS2
TNF-alpha NF-kB Signaling Pathway_Mus musculus_WP246	1/179	0.755361	0.783207	0.754295	0.785083	0.355783	-0.0869387	MAP3K2
MAPK Cascade_Homo sapiens_WP422	2029-01-01	0.203276	0.485657	0.206247	0.492268	0.12038	-0.0869449	MAP3K2
mRNA Processing_Homo sapiens_WP411	1/127	0.631252	0.741666	0.629801	0.739984	0.296376	-0.088574	SNRPB
TCA Cycle_Homo sapiens_WP78	2017-01-01	0.124687	0.485657	0.129294	0.492268	0.122833	-0.0887164	IDH3B
AMPK Signaling_Homo sapiens_WP1403	1969-01-01	0.417971	0.576122	0.417704	0.575754	0.161671	-0.0891514	PIK3R3
Endochondral Ossification_Mus musculus_WP1270	1959-01-01	0.370405	0.566607	0.370691	0.563331	0.15946	-0.0905876	BMP7
Integrated Pancreatic Cancer Pathway_Homo sapiens_WP2377	1/192	0.77925	0.794835	0.778354	0.793921	0.394807	-0.0906558	CHEK2
TCA Cycle and PDHc_Homo sapiens_WP2453	2016-01-01	0.1178	0.485657	0.122561	0.492268	0.132811	-0.0959231	PCK1
Circadian rythm related genes_Homo sapiens_WP3594	1/200	0.792783	0.800633	0.791998	0.799839	0.432754	-0.0962241	DYRK1A
T-Cell Receptor and Co-stimulatory Signaling_Homo sapiens_WP2583	2029-01-01	0.203276	0.485657	0.206247	0.492268	0.138315	-0.0998984	DYRK1A
EGF/EGFR Signaling Pathway_Homo sapiens_WP437	1/163	0.722408	0.764219	0.721158	0.762926	0.374767	-0.100775	MAP3K2
XPodNet - protein-protein interactions in the podocyte expanded by STRING_Mus musculus_WP2309	5/808	0.760171	0.783207	0.764331	0.787492	0.415055	-0.101422	KIF3B;PTPRA;PIK3R3;BMP7;LIMS2
Senescence and Autophagy in Cancer_Homo sapiens_WP615	1/105	0.561486	0.681805	0.560178	0.680216	0.26544	-0.101666	COL3A1
Adipogenesis_Homo sapiens_WP236	1/130	0.639868	0.741666	0.638417	0.739984	0.344126	-0.102844	PCK1
Adipogenesis genes_Mus musculus_WP447	1/128	0.634147	0.741666	0.632695	0.739984	0.345399	-0.103225	PCK1
NRF2 pathway_Homo sapiens_WP2884	1/146	0.682553	0.743434	0.68116	0.741968	0.35151	-0.104214	PRDX1
Chemokine signaling pathway_Mus musculus_WP2292	1/165	0.726757	0.764219	0.725528	0.762926	0.387638	-0.104236	PIK3R3
Regulation of Actin Cytoskeleton_Mus musculus_WP523	1/148	0.687522	0.743434	0.686142	0.741968	0.352121	-0.104395	PIK3R3
Parkinsons Disease Pathway_Homo sapiens_WP2371	1955-01-01	0.350314	0.557612	0.350863	0.554044	0.179209	-0.104674	CCNE2
Regulation of Actin Cytoskeleton_Homo sapiens_WP51	1/150	0.692414	0.743434	0.691048	0.741968	0.366537	-0.108669	PIK3R3
Selenium Micronutrient Network_Homo sapiens_WP15	1990-01-01	0.506549	0.637876	0.505524	0.636586	0.250764	-0.112746	PRDX1
Exercise-induced Circadian Regulation_Mus musculus_WP544	1948-01-01	0.313612	0.551454	0.314684	0.553169	0.190634	-0.113465	ETV6
Translation Factors_Homo sapiens_WP107	1951-01-01	0.329587	0.557612	0.330424	0.554044	0.196742	-0.114915	EIF2B3
Androgen receptor signaling pathway_Homo sapiens_WP138	1989-01-01	0.502652	0.637876	0.501653	0.636586	0.258819	-0.116368	PRDX1
ATM Signaling Pathway_Homo sapiens_WP2516	1940-01-01	0.269138	0.551454	0.270918	0.553169	0.203115	-0.120893	CHEK2
MAPK Cascade_Mus musculus_WP251	2029-01-01	0.203276	0.485657	0.206247	0.492268	0.169199	-0.122204	MAP3K2
PPAR signaling pathway_Mus musculus_WP2316	1968-01-01	0.413379	0.576122	0.413162	0.575754	0.221773	-0.122294	PCK1
Endochondral Ossification_Homo sapiens_WP474	1964-01-01	0.394652	0.566964	0.394644	0.566953	0.220757	-0.12527	BMP7
Hedgehog Signaling Pathway_Mus musculus_WP116	2022-01-01	0.158327	0.485657	0.162206	0.492268	0.176115	-0.127199	DYRK1A
Glycolysis and Gluconeogenesis_Homo sapiens_WP534	1949-01-01	0.318978	0.551454	0.31997	0.553169	0.214901	-0.127908	PCK1
Diurnally Regulated Genes with Circadian Orthologs_Mus musculus_WP1268	1948-01-01	0.313612	0.551454	0.314684	0.553169	0.217075	-0.129202	ETV6
Eukaryotic Transcription Initiation_Mus musculus_WP567	1941-01-01	0.27485	0.551454	0.276534	0.553169	0.218915	-0.130298	ERCC3
Mesodermal Commitment Pathway_Homo sapiens_WP2857	1976-01-01	0.449125	0.594945	0.448551	0.594184	0.279159	-0.144964	BMP7
Endoderm Differentiation_Homo sapiens_WP2853	1971-01-01	0.427046	0.580783	0.426686	0.580292	0.267959	-0.145603	BMP7
Alpha6-Beta4 Integrin Signaling Pathway_Mus musculus_WP488	1964-01-01	0.394652	0.566964	0.394644	0.566953	0.25859	-0.146739	PIK3R3
Glycolysis and Gluconeogenesis_Mus musculus_WP157	1948-01-01	0.313612	0.551454	0.314684	0.553169	0.255119	-0.151846	PCK1
Nuclear Receptors in Lipid Metabolism and Toxicity_Homo sapiens_WP299	1936-01-01	0.245839	0.522407	0.248021	0.527044	0.301206	-0.195576	CYP4B1
Inflammatory Response Pathway_Mus musculus_WP458	1930-01-01	0.209499	0.485657	0.212351	0.492268	0.33842	-0.244424	COL3A1
Differentiation of white and brown adipocyte _Homo sapiens_WP2895	2025-01-01	0.177891	0.485657	0.181366	0.492268	0.387482	-0.27986	BMP7
Inflammatory Response Pathway_Homo sapiens_WP453	1930-01-01	0.209499	0.485657	0.212351	0.492268	0.446552	-0.322523	COL3A1
Nuclear receptors in lipid metabolism and toxicity_Mus musculus_WP431	1930-01-01	0.209499	0.485657	0.212351	0.492268	0.461804	-0.333539	CYP4B1
